# Supplementary material for: Cross-Stress Adaptation in a Piezophilic and Hyperthermophilic Archaeon From Deep Sea Hydrothermal Vent
Source: Front Microbiol. 2020 Sep 10;11:2081. doi: 10.3389/fmicb.2020.02081 (PMC7511516; doi:10.3389/fmicb.2020.02081)
Supplement: Supplementary file 1 [file Data_Sheet_1.ZIP]

Archive with 11 entries (10 files):
- Supplemental_material/
- Supplemental_material/Supplemental_DataS4.xlsx
- __MACOSX/Supplemental_material/._Supplemental_DataS4.xlsx
- Supplemental_material/Supplemental_DataS2.xlsx
- __MACOSX/Supplemental_material/._Supplemental_DataS2.xlsx
- Supplemental_material/Supplemental_DataS3.xlsx
- __MACOSX/Supplemental_material/._Supplemental_DataS3.xlsx
- Supplemental_material/Supplemental_DataS1.xlsx
- __MACOSX/Supplemental_material/._Supplemental_DataS1.xlsx
- Supplemental_material/Supplymental_Text.pdf
- __MACOSX/Supplemental_material/._Supplymental_Text.pdf
