# Supplementary material for: Cross-Stress Adaptation in a Piezophilic and Hyperthermophilic Archaeon From Deep Sea Hydrothermal Vent
Source: Front Microbiol. 2020 Sep 10;11:2081. doi: 10.3389/fmicb.2020.02081 (PMC7511516; doi:10.3389/fmicb.2020.02081)
Supplement: Supplementary file 1 [file Data_Sheet_1.ZIP › Supplemental_material/Supplemental_DataS4.xlsx]

## Sheet: LT
GO iterm	GO function	Gene ID	Function	LT
GO:0016052	Carbohydrate metabolism	TEU_05310	ENO, Enolase	0.239
		TEU_02085	ENO, Enolase	0.367
		TEU_08915	GAPDH, NAD(P)-dependent glyceraldehyde 3-phosphate dehydrogenase archaeal	0.513
		TEU_11225	PGK, Phosphoglycerate kinase	0.401
		TEU_09365	PYK, Pyruvate kinase	0.592
		TEU_11110	PFK, ADP-dependent phosphofructokinase	0.804
		TEU_10035	FBA, Fructose-bisphosphate aldolase, archaeal class I	1.445
		TEU_07035	PGM, 2,3-bisphosphoglycerate-independent phosphoglycerate mutase, archaeal type	1.488
		TEU_05930	Glycerol kinase	0.432
		TEU_03480	Amylopullulanase, PulA, associated with Sec system	0.234
GO:0051301	Cell division	TEU_02560	Septum site-determining protein MinD	0.173
		TEU_07270	Septum site-determining protein MinD	0.548
		TEU_10955	Septum site-determining protein MinD,KO:K03609 minD septum site-determining protein MinD ,MinD-like ATPase involved in chromosome partitioning or flagellar assembly	0.516
		TEU_08700	Septum site-determining protein MinD,KO:K03609 minD septum site-determining protein MinD ,	0.656
		TEU_08905	Predicted RNA-binding proteins,protein pelota, mRNA surveillance protein pelota	0.543
		TEU_04285	GTP-binding protein EngB	2.086
		TEU_11205	ATPase, Cell division protein 48 (CDC48), domain 2,The CDC48 N-terminal domain is a protein domain found in AAA ATPases including cell division protein 48 (CDC48), VCP-like ATPase (VAT) and N-ethylmaleimide sensitive fusion protein. It is a substrate recognition domain which binds polypeptides, prevents protein aggregation, and catalyses refolding of permissive substrates. It is composed of two e…	1.997
		TEU_01440	ATP-dependent DNA ligase LIGI(EC 6.5.1.1)	1.752
		TEU_04795	DUF552 domain-containing protein	1.994

## Sheet: LpH
GO iterm	Function & process	Gene ID	Function	LpH
GO:001662	Oxidoreductase activity	TEU_08765	OGOR, 2-oxoglutarate oxidoreductase, delta subunit, putative (EC 1.2.7.3)	0.701262
		TEU_04855	IOR, Indolepyruvate oxidoreductase subunit IorA (EC 1.2.7.8)	0.551268
		TEU_06620	AOR, Tungsten-containing aldehyde:ferredoxin oxidoreductase (EC 1.2.7.5)，K05308 ，an aldehyde + H2O + 2 oxidized ferredoxin = a carboxylate + 2 H+ + 2 reduced ferredoxin，AOR，（http://www.genome.jp/dbget-bin/www_bget?ec:1.2.7.5），（http://www.genome.jp/dbget-bin/www_bget?ko:K05308）	0.564334
		TEU_01680	VOR, Ketoisovalerate oxidoreductase subunit VorD (EC 1.2.7.7)，3-methyl-2-oxobutanoate + CoA + 2 oxidized ferredoxin = S-(2-methylpropanoyl)-CoA + CO2 + 2 reduced ferredoxin + H+	1.3587
		TEU_01655	POR, Pyruvate:ferredoxin oxidoreductase, beta subunit (EC 1.2.7.1)	1.81159
		TEU_01665	POR, Pyruvate:ferredoxin oxidoreductase, delta subunit (EC 1.2.7.1)	1.43678
		TEU_08750	OGOR, 2-oxoglutarate oxidoreductase, gamma subunit (EC 1.2.7.3)	1.43885

## Sheet: HpH
GO iterm	Function & process	Gene ID	Function	HpH
GO:0032324 GO:0043545 GO:0006777 GO:0019720	Mo-molybdopterin cofactor biosynthesis and metabolism	TEU_06220	Molybdopterin-guanine dinucleotide biosynthesis protein MobA	0.294898
		TEU_09180	Molybdenum cofactor biosynthesis protein MoaB	0.595948
		TEU_09175	Molybdenum cofactor biosynthesis protein,molybdopterin molybdochelatase	1.21951
		TEU_02175	Molybdenum cofactor biosynthesis protein MoaD, GTP <=> Cyclic pyranopterin monophosphate + Pyrophosphate,(https://img.jgi.doe.gov/cgi-bin/mer/main.cgi?section=KeggMap&page=keggMap&map_id=map00790&gene_oid=2596318868&myimg=0),嘌呤代谢--> GTP -->cPMP -->molybdopterin,最后一步，（https://img.jgi.doe.gov/cgi-bin/mer/main.cgi?section=KeggMap&page=keggMap&map_id=map04122&gene_oid=2596318868&myimg=0）	1.29199
		TEU_09535	6,7-dimethyl-8-ribityllumazine synthase (EC 2.5.1.78)	1.73913
		TEU_01205	Aspartate carbamoyltransferase regulatory chain (PyrI)，KO:K00610 pyrI aspartate carbamoyltransferase regulatory subunit ，Carbamoyl phosphate + L-Aspartate <=> Orthophosphate + N-Carbamoyl-L-aspartate	1.98807
		TEU_09540	3,4-dihydroxy-2-butanone 4-phosphate synthase (EC 4.1.99.12) / GTP cyclohydrolase II (EC 3.5.4.25)	1.37552
		TEU_09685	ATP-dependent protease La (EC 3.4.21.53) Type II @ intein-containing	1.38889
		TEU_05970	Uracil phosphoribosyltransferase (EC 2.4.2.9)	1.24224
		TEU_01375	Cob(I)alamin adenosyltransferase (EC 2.5.1.17),cob(I)alamin adenosyltransferase,synthesis VB12 coenzyme，KO:K19221 cobA, btuR cob(I)alamin adenosyltransferase [EC:2.5.1.17] ，（http://www.genome.jp/dbget-bin/www_bget?ko:K19221）	1.41643
		TEU_06560	DNA-directed RNA polymerase subunit H (EC 2.7.7.6)	1.69205
		TEU_06570	DNA-directed RNA polymerase subunit A' (EC 2.7.7.6)	0.62
		TEU_06575	DNA-directed RNA polymerase subunit A'' (EC 2.7.7.6)	0.67659
GO:0009132	Purine ribonucleoside triphosphate biosynthesis and metabolism	TEU_09520	Phosphoribosylaminoimidazolecarboxamide formyltransferase [alternate form]	2.77778
		TEU_00750	Phosphoribosylaminoimidazole-succinocarboxamide synthase (EC 6.3.2.6)	1.70068
		TEU_09080	Nucleoside diphosphate kinase (EC 2.7.4.6)，NDP <--> NTP	1.47929
	Nucleotide transporter	TEU_08830	Nucleoside ABC transporter, periplasmic nucleoside-binding protein	2.42

## Sheet: HP
GO iterm	Function & process	Gene ID	Function	HP
GO:0016893	Nuclease	TEU_05000	Endonuclease IV (EC 3.1.21.2),KO:K01151 nfo deoxyribonuclease IV [EC:3.1.21.2]	0.62
		TEU_04710	TatD-related deoxyribonuclease,Dnase,This family of proteins are related to a large superfamily of metalloenzymes [1]. TatD, a member of this family has been shown experimentally to be a DNase enzyme.(http://prosite.expasy.org/cgi-bin/prosite/prosite-search-ac?PDOC00836)KO:K07049 K07049 TatD-related deoxyribonuclease	0.679
		TEU_06440	Ribonuclease Z (EC 3.1.26.11),tRNA endonuclease	0.712
		TEU_03540	Ribonuclease P protein component 2 (EC 3.1.26.5),RNase P	0.524
		TEU_05555	Ribonuclease P protein component 3 (EC 3.1.26.5),RNase P	0.79
GO:0050896 GO:0006950	Stress response	TEU_01120	DNA double-strand break repair Rad50 ATPase	1.231
		TEU_11270	Small heat shock protein	1.399
		TEU_01530	coiled-coil protein	1.289
		TEU_02050	Thioredoxin reductase (EC 1.8.1.9)	0.578
		TEU_04590	ATP-dependent DNA ligase, homolog of eukaryotic ligase III,KO:K07468 K07468 putative ATP-dependent DNA ligase [EC:6.5.1.1] ,ATP + DNA(n) + 5'-Phospho-DNA(m) <=> AMP + Diphosphate + DNA(n+m)	0.687
		TEU_07125	Nucleotide-binding universal stress protein, UspA family,is a small cytoplasmic bacterial protein whose expression is enhanced when the cell is exposed to stress agents. UspA enhances the rate of cell survival during prolonged exposure to such conditions, and may provide a general "stress endurance" activity. The crystal structure of Haemophilus influenzae UspA [3] reveals an alpha/beta fold simi…	0.655
		TEU_07200	Uncharacterized protein MJ0274	0.773
		TEU_09565	KaiC protein	0.682
		TEU_01600	Universal stress protein	0.759

## Sheet: HT
GO iterm	Function & process	Gene ID	Function	HT
GO:0016772	transferring phosphorus-containing groups	TEU_05830	Phosphoenolpyruvate carboxykinase [GTP] (EC 4.1.1.32)，KO:K01596 E4.1.1.32, pckA, PEPCK phosphoenolpyruvate carboxykinase (GTP) [EC:4.1.1.32]	0.642
		TEU_11225	Phosphoglycerate kinase (EC 2.7.2.3),PGK	0.73
		TEU_05465	Isopentenyl phosphate kinase	0.618
		TEU_05460	Mevalonate kinase (EC 2.7.1.36), KO:K00869 E2.7.1.36, MVK, mvaK1 mevalonate kinase [EC:2.7.1.36] ，ATP + (R)-Mevalonate <=> ADP + (R)-5-Phosphomevalonate	0.731
		TEU_09080	Nucleoside diphosphate kinase (EC 2.7.4.6)，NDP <--> NTP	0.584
		TEU_04165	pyrH uridylate kinase [EC:2.7.4.22]	0.724
		TEU_01625	Ribokinase (EC 2.7.1.15)	0.369
		TEU_02660	Ribokinase (EC 2.7.1.15)	0.58
		TEU_02205	NAD kinase (EC 2.7.1.23)	0.611
		TEU_09890	DNA-binding HTH domain in riboflavin kinase / CTP-dependent archaeal riboflavin kinase	0.571
		TEU_01430	Pantoate kinase, archaeal (EC 2.7.1.-)，KO:K06982 pok pantoate kinase [EC:2.7.1.169] ，ATP + (R)-Pantoate <=> ADP + (R)-4-Phosphopantoate	0.481
		TEU_01535	Carbamate kinase (EC 2.7.2.2),ATP + NH3 + CO2 = ADP + carbamoyl phosphate	1.348
		TEU_02330	Archaeal DNA polymerase II large subunit (EC 2.7.7.7)，K02322，DPB1; DNA polymerase II large subunit [EC:2.7.7.7]	1.359
		TEU_02335	Archaeal DNA polymerase II small subunit (EC 2.7.7.7)	1.4
		TEU_07655	N-acetylglucosamine-1-phosphate uridyltransferase (EC 2.7.7.23) / Glucosamine-1-phosphate N-acetyltransferase (EC 2.3.1.157)，KO:K04042 glmU bifunctional UDP-N-acetylglucosamine pyrophosphorylase / Glucosamine-1-phosphate N-acetyltransferase [EC:2.7.7.23 2.3.1.157] ，glmU; GlcNAc-1P -> UDP-GlcNAc，UTP + N-acetyl-alpha-D-glucosamine 1-phosphate = diphosphate + UDP-N-acetyl-alpha-D-glucosamine	2.777
		TEU_01335	Lipoate-protein ligase A, lplA lipoate-protein ligase A [EC:2.7.7.63]	0.658
		TEU_02170	Molybdopterin biosynthesis protein MoeB	0.578
		TEU_08600	Hyperthetical protein	2.291
