# Supplementary material for: Cross-Stress Adaptation in a Piezophilic and Hyperthermophilic Archaeon From Deep Sea Hydrothermal Vent
Source: Front Microbiol. 2020 Sep 10;11:2081. doi: 10.3389/fmicb.2020.02081 (PMC7511516; doi:10.3389/fmicb.2020.02081)
Supplement: Supplementary file 1 [file Data_Sheet_1.ZIP › Supplemental_material/Supplemental_DataS2.xlsx]

## Sheet: Substance metabolism
	Gene ID	Function	HpH	Sig	LpH	Sig	LS	Sig	HS	Sig	LT	Sig	HT	Sig	HP	Sig	HP@95℃	Sig	HT@10MPa	Sig	HT@40MPa	Sig
EM pathway	TEU_06460	ADP-dependent glucokinase (EC 2.7.1.147), GLK	1.002		2.03252		0.647	*	1.117		0.408		0.848		0.779		0.887		0.524	*	0.715	*
	TEU_11110	ADP-dependent phosphofructokinase (EC 2.7.1.146), PFK	0.906618		1.321		0.957		2.048	*	0.804	*	0.809		0.774		0.834	*	1.066		0.973
	TEU_10035	Fructose-bisphosphate aldolase, archaeal class I (EC 4.1.2.13), FBA	0.897666		25.641		0.706		0.4	*	1.445	*	0.812	*	0.756		0.609		1.6		1.451
	TEU_01575	Fructose-1,6-bisphosphatase, type V, archaeal (EC 3.1.3.11), FBPase	0.86881		0.809717		0.95		0.947		2.656		1.074		0.977		1.313		1.209		1.519	*
	TEU_02235	Triosephosphate isomerase (EC 5.3.1.1), TIM	0.441112	*	0.86881		0.816		0.702	*	2.633		1.273		1.137		0.749		0.451	*	0.614
	TEU_01570	Glyceraldehyde-3-phosphate: ferredoxin oxidoreductase (EC 1.2.7.6), GAPOR	0.566572		1.31926		0.883		1.065		0.471		0.823		1.082		1.225		0.776		0.888
	TEU_08915	NAD(P)-dependent glyceraldehyde 3-phosphate dehydrogenase archaeal (EC 1.2.1.59), GAPDH	0.816327		2.30947		0.643	*	0.678	*	0.513	*	0.969		0.932		0.929		1.222	*	1.369
	TEU_11225	Phosphoglycerate kinase (EC 2.7.2.3), PGK	1.36054		1.24378		1.02		0.992		0.401	*	0.73	*	0.89		0.883		0.599	*	0.614	*
	TEU_07035	2,3-bisphosphoglycerate-independent phosphoglycerate mutase, archaeal type (EC 5.4.2.1), PGM	0.745712		0.36914		1.018		1.511		1.488	*	0.923		0.831	*	0.743	*	1.179		0.961
	TEU_02085	Enolase (EC 4.2.1.11), ENO	0.629327		1.72414		0.855	*	0.854		0.367	*	0.655	*	1.227		1.144		0.92		0.856
	TEU_09365	Pyruvate kinase (EC 2.7.1.40), PYK	0.567859	*	1.05263		0.775	*	1.009		0.592	*	0.973		1.016		0.655	*	1.559	*	1.08
	TEU_06000	Phosphoenolpyruvate synthase (EC 2.7.9.2), PPS	0.653595		0.41806		0.926		1.533		0.961		1.038		1.325		0.876		1.098		0.686
Psuedo TCA	TEU_05830	Phosphoenolpyruvate carboxykinase [GTP] (EC 4.1.1.32), PCK	0.744602		0.683527		1.911	*	1.572		0.503	*	0.642	*	0.936		1.086		0.472	*	0.575
	TEU_10030	Pyruvate carboxyl transferase subunit B (EC 6.4.1.1), PC	1.02145		1.09769		1.239		1.39	*	0.522	*	0.899		0.929		0.762		1.387	*	1.114
	TEU_08730	2-oxoglutarate oxidoreductase, beta subunit (EC 1.2.7.3), KGORβ	1.44509		0.99108		0.812		0.378	*	0.746		0.408	*	0.704		1.381		0.844		1.652
	TEU_08755	2-oxoglutarate oxidoreductase, beta subunit (EC 1.2.7.3), KGORβ	1.13766		1.52672		0.865	*	0.663	*	0.688	*	0.627		0.942		1.198	*	0.709		0.867	*
	TEU_08735	2-oxoglutarate oxidoreductase, alpha subunit (EC 1.2.7.3), KGORα	0.97371		0.8726		0.978		0.835	*	0.528		0.668	*	1.005		0.96		0.894	*	0.913
	TEU_08760	2-oxoglutarate oxidoreductase, alpha subunit (EC 1.2.7.3), KGORα	0.984252		1.31406		1.13	*	0.74		1.227		0.612	*	0.769		1.082	*	0.735		1.042
	TEU_02440	Archaeal succinyl-CoA ligase alpha chain (EC 6.2.1.5), SCS	0.760456	*	0.457247		0.856		0.824		2.037		0.964		1.097		0.959		1.132		0.897
	TEU_01755	Fumarate hydratase class I, aerobic (EC 4.2.1.2), FH	---		---		0.899		0.965		0.424	*	0.708	*	---		---		---		---
Pyruvate degradation & animo acids oxidation	TEU_05665	NADP-specific glutamate dehydrogenase (EC 1.4.1.4), GDH	0.865052		0.805802		0.886		0.587	*	2.288		0.691		0.783		0.966		0.889		1.001
	TEU_06515	L-alanine aminotransferase apoenzyme, AT	1.49254		3.07692		0.905	*	0.697	*	0.799		0.803		0.835		1.143	*	0.542	*	1.186
	TEU_01675	Ketoisovalerate oxidoreductase(EC 1.2.7.7), VOR	0.92081		0.778816		0.935		0.938		0.727		1.09		0.958		1.029		1.176	*	1.149
	TEU_08765	2-oxoglutarate oxidoreductase, delta subunit (EC 1.2.7.3), OGORβ	1.01626		0.701262	*	0.894		0.685		2.012	*	1.258		0.885		0.588	*	0.644		0.415
	TEU_08760	2-oxoglutarate oxidoreductase, alpha subunit (EC 1.2.7.3), OGORα	0.984252		1.31406		1.13	*	0.74		1.227		0.612	*	0.769		1.082	*	0.735		1.042
	TEU_08755	2-oxoglutarate oxidoreductase, beta subunit (EC 1.2.7.3), OGORβ	1.13766		1.52672		0.865	*	0.663	*	0.688	*	0.627		0.942		1.198	*	0.709		0.867	*
	TEU_08750	2-oxoglutarate oxidoreductase, gamma subunit (EC 1.2.7.3), OGORγ	0.824402		1.43885	*	0.859		0.825		1.281	*	0.555	*	0.704	*	1.021		0.662	*	0.973
	TEU_08735	2-oxoglutarate oxidoreductase, alpha subunit (EC 1.2.7.3), OGORα	0.97371		0.8726		0.978		0.835	*	0.528		0.668	*	1.005		0.96		0.894	*	0.913
	TEU_08730	2-oxoglutarate oxidoreductase, beta subunit (EC 1.2.7.3), OGORβ	1.44509		0.99108		0.812		0.378	*	0.746		0.408	*	0.704		1.381		0.844		1.652
	TEU_08725	2-oxoglutarate oxidoreductase, gamma subunit (EC 1.2.7.3),OGORγ	0.938967		1.10132		0.792		0.831		0.696	*	0.84	*	1.016		0.897	*	0.683		0.584
	TEU_00505	Indolepyruvate oxidoreductase subunit (EC 1.2.7.8), IOR	0.926784		1.11607		0.944	*	0.666		3.108		0.906		1.053		1.206		1.123		1.301
	TEU_04855	Indolepyruvate oxidoreductase subunit (EC 1.2.7.8), IOR	0.854701		0.551268	*	0.983		0.844		1.341	*	1.142	*	1.261		1.155	*	0.717	*	0.68	*
	TEU_07180	Pyruvate-formate lyase-activating enzyme like protein, PFL	1.44509		1.58228		1.356		1.302		1.079		1.5	*	0.98		0.859	*	1.404	*	1.305	*
	TEU_01660	Pyruvate:ferredoxin oxidoreductase, alpha subunit (EC 1.2.7.1), POR	0.764526		2.39234	*	0.708		0.825		0.993		0.547	*	0.698	*	0.854		0.634		0.801
PBP pathway	TEU_01005	Ribose-phosphate pyrophosphokinase (EC 2.7.6.1), PRPPS	0.825764		0.987167		0.932		1.127	*	1.647	*	1.115		0.689	*	1.219	*	0.557		0.715	*
	TEU_05370	Adenine phosphoribosyltransferase, APRT	0.84317		1.17371		1.116	*	1.869	*	0.586	*	0.753		1.119		1.088		1.49	*	1.506	*
	TEU_10940	AMP phosphohydrolase (EC:2.4.2.57), DeoA	0.670691		1.91939		0.851		1.254	*	1.148		0.921		1.386		0.851		1.236	*	0.688
	TEU_00610	Ribose 1,5-bisphosphate isomerase (EC:5.3.1.29), RBPI	1.20482		1.19474		0.841	*	1.512	*	0.698	*	0.786	*	0.922		0.741	*	0.989		0.772
	TEU_05695	Ribose 5-phosphate isomerase A (EC 5.3.1.6), RPI	---		#DIV/0!		1.297		1.17		0.402		0.379		0.834		1.037		0.964		1.105
	TEU_06790	D-arabino-3-hexulose 6-phosphate formaldehyde lyase / 6-phospho-3-hexuloisomerase，HPS/PHI	0.883392		1.32626		1.314		1.102	*	0.347	*	0.9	*	0.851		1.057		0.63		0.752
	TEU_00235	Ribulose-1,5-bisphosphate carboxylase, Type III (EC 4.1.1.39), RuBisCo	1.0101		1.97239		0.885		1.214		2.202		1.075		1.007		0.956		0.774	*	0.707
Propanoate utilization	TEU_10115	Acetyl-CoA synthetase (ADP-forming) (EC:6.2.1.13), ACS	0.929368		1.23457		0.933		0.827		1.499	*	0.94		1.006		0.961		0.904		0.802
	TEU_06730	Acetyl-CoA synthetase (ADP-forming) (EC:6.2.1.13), ACS	0.949668		0.524934		0.649		0.927		1.227	*	0.679	*	1.248		1.156		0.55		0.498
	TEU_04755	Methylmalonyl-CoA decarboxylase, alpha chain (EC 4.1.1.41), PCC	0.799361		1.18906		0.908		1.033		2.072	*	0.717		1.113		1.014		0.961		0.883
	TEU_10390	Methylmalonyl-CoA epimerase (EC 5.1.99.1)，Mpi	1.63666		1.34048	*	0.958		1.007		4.489	*	1.364	*	1.074		0.699	*	1.523	*	0.939
	TEU_10380	B12 binding domain of Methylmalonyl-CoA mutase (EC 5.4.99.2), MutI	0.566251	*	1.09529		0.87	*	1.056		0.635	*	0.766	*	1.359	*	1.067		0.83	*	0.604	*
	TEU_11255	Methylmalonyl-CoA mutase (EC 5.4.99.2), MutII	0.66357	*	1.42857	*	1.245	*	1.256	*	0.629	*	1.085		1.043		1.028		0.917		0.808	*
CoA related & MVP pathway	TEU_00495	Acetyl-CoA synthetase (ADP-forming) alpha and beta chains	0.981354		1.16279		1.102		0.733		2.131		0.959		0.916	*	0.898		0.932		0.958
	TEU_00570	Acetyl-CoA C-acyltransferase	1.14811		2.83286		1.281	*	1.719	*	0.502	*	0.429	*	0.592		0.896		1.33	*	1.919
	TEU_00575	Acetyl-CoA C-acetyltransferase	0.411184		0.705716	*	0.955		1.221		0.894		0.808		0.704		0.754		0.71		0.767	*
	TEU_02440	Archaeal succinyl-CoA ligase (ADP-forming) alpha chain (EC 6.2.1.5)	0.760456	*	0.457247		0.856		0.824		2.037		0.964		1.097		0.959		1.132		0.897
	TEU_11165	Archaeal succinyl-CoA ligase (ADP-forming) beta chain (EC 6.2.1.5)	1.09051		0.429553		0.855		1.105		1.033		0.788	*	0.822		1.456		0.529	*	0.935
	TEU_04070	Triphosphoribosyl-dephospho-CoA synthase	0.91659		1.41844		---		---		---		---		0.711		0.812		0.569		0.79
	TEU_06730	Acetyl-CoA synthetase (ADP-forming) alpha and beta chains, putative	0.949668		0.524934		0.649		0.927		1.227	*	0.679	*	1.248		1.156		0.55		0.498
	TEU_10115	Acetyl-CoA synthetase (ADP-forming) alpha and beta chains, putative	0.929368		1.23457		0.933		0.827		1.499	*	0.94		1.006		0.961		0.904		0.802
	TEU_02225	Acetyl coenzyme A synthetase (ADP forming)	1.22249	*	0.558971		1.109	*	0.874		2.212		0.737	*	1.268	*	0.975		0.962		0.675	*
	TEU_11170	Acetyl-CoA synthetase (ADP-forming) alpha chain (EC 6.2.1.13)	1.0582		0.675219	*	0.792	*	0.824		1.295	*	1.096		0.982		0.897		1.028		0.965
	TEU_00335	Predicted dephospho-CoA kinase archaeal (EC 2.7.1.24)	1.38889	*	1.20627		1.094		1.823	*	2.03	*	0.827		0.777		1.092		1.019		1.758	*
	TEU_01225	Dephospho-CoA kinase archaeal, predicted (EC 2.7.1.24)	0.977517		1.1534		1.334		1.17		1.929	*	0.794		---		---		---		---
	TEU_01430	Pantoate kinase, archaeal	1.17233		1.13636		1.116	*	1.076		0.251	*	0.481	*	1.283	*	0.851	*	1.112		0.679	*
	TEU_04510	Phosphopantothenate synthetase, archaeal	1.18765		1.05152		1.186		0.886		1.187		0.676	*	1.285	*	1.372	*	1.157		1.172
	TEU_09395	Phosphopantothenoylcysteine synthetase (EC 6.3.2.5)	1.02564		0.615385	*	1.456	*	1.712		1.759	*	1.073		0.947		1.024		0.774		0.916
	TEU_00580	Hydroxymethylglutaryl-CoA synthase (EC 2.3.3.10)	0.317662		2		0.784		1.132		0.965		0.56	*	0.446	*	0.71		0.627		0.976
	TEU_07265	Hydroxymethylglutaryl-CoA reductase (EC 1.1.1.34)	1.02987		0.93985		1.33	*	1.207	*	0.541		0.617	*	0.735	*	0.668		0.872		0.805	*
	TEU_05460	Mevalonate kinase (EC 2.7.1.36)	1.02041		0.550661		0.741		0.618		0.397	*	0.731	*	0.437	*	0.978		0.529	*	1.282
	TEU_05450	Candidate gene for the hypothesized phosphomevalonate decarboxylase	0.67981	*	0.849618		0.836		0.932		---		---		1.663		0.831		0.939		0.556	*
Compatible solutes	TEU_03505	Transcriptional regulator of the trehalose/maltose ABC transporter, TrmB family	0.984252		1.20192		1.037		1.738	*	0.266	*	0.797		0.972		0.912		0.808		0.739
	TEU_03510	Predicted trehalose ABC transporter, Archaea-type	0.704225		0.92081		0.664		1.391		0.754		1.183		1.027		1.036		0.866		0.909
	TEU_03515	Predicted trehalose ABC transporter, Archaea-type	---		---		0.809		1.403		---		---		0.758		0.799		0.832		1.048
	TEU_03520	Predicted trehalose ABC transporter, Archaea-type	1.08696		0.574053	*	---		---		---		---		---		---		---		---
	TEU_03525	Trehalose synthase, nucleoside diphosphate glucose dependent	0.622665	*	0.999001		0.709	*	1.108		1.029		0.769		0.921		0.975		0.783	*	1.031
	TEU_03530	Transcriptional regulator of the trehalose/maltose ABC transporter, TrmB family	0.914077		0.623441	*	0.953		1.014		0.341		0.852		0.919		0.948		0.728		0.757	*
	TEU_00185	Inositol-1-phosphate synthase (EC 5.5.1.4)	0.896057	*	0.803859		0.77	*	0.846	*	1.462	*	0.948		1.17		0.992		0.832		0.759
	TEU_11050	Inositol-1-monophosphatase (EC 3.1.3.25)	0.851789		1.02669		0.815	*	0.765	*	0.576	*	0.665	*	0.858		1.165	*	0.62	*	0.811
	TEU_10715	Cyclic 2,3-diphosphoglycerate synthase	0.915751		0.805153		1.459		1.097		1.248		0.787		0.57	*	1.108	*	0.829		1.203
Amino acids biosynthesis	TEU_08690	Asparagine synthetase (EC 6.3.5.4)	1.17096		1.002		---		---		---		---		0.661	*	0.893		0.665	*	0.952
	TEU_01200	Aspartate carbamoyltransferase (EC 2.1.3.2)	1.54083		1.54799		1.161		1.089		1.193		0.898		1.001		0.608	*	1.571	*	0.933
	TEU_01205	Aspartate carbamoyltransferase regulatory chain	1.98807	*	0.803213		1.496	*	0.645		0.694	*	1.19		0.406		0.37		2.157		1.909
	TEU_04920	L-asparaginase I, cytoplasmic (EC 3.5.1.1)	1.63399		1.09769		1.422	*	1.094		0.883		1.019		1.106		---		0.782		---
	TEU_09335	Aspartate racemase (EC 5.1.1.13)	0.979432		0.865801		1.174		0.769		---		---		2.185		0.583		1.879		0.476
	TEU_09400	Aspartate racemase (EC 5.1.1.13)	0.69735		0.633312		1.25		1.194		---		---		0.33	*	1.127		0.62		2.465
	TEU_00795	L-aspartate oxidase (EC 1.4.3.16)	0.747943		1.51745		1.221	*	0.828	*	1.308		0.818		0.647	*	0.951		0.989		1.2	*
	TEU_00135	Aspartate aminotransferase (EC 2.6.1.1)	0.895255		0.934579		1.14	*	0.706	*	0.691	*	0.608		1.144		1.154		1.385		1.317
	TEU_09920	Aspartate aminotransferase (EC 2.6.1.1)	0.641026	*	1.02564		1.096		0.712	*	0.597		0.726	*	0.735	*	1.038		0.629	*	0.925
	TEU_09990	Adenylosuccinate synthetase (EC 6.3.4.4)	0.809717	*	0.861326		1.247	*	1.198		1.979	*	0.722	*	1.322	*	0.839	*	0.813		0.597
	TEU_10260	Adenylosuccinate lyase (EC 4.3.2.2)	1.71821		0.52356		1.363		3.082	*	---		---		1.286		0.833		1.232		0.833
	TEU_03225	Glutamine synthetase type I (EC 6.3.1.2)	1.16279		1.11483		1.87	*	0.791		---		---		0.835		1.004		1.925		1.803	*
	TEU_10600	Glucosamine--fructose-6-phosphate aminotransferase (isomerizing) (EC:2.6.1.16)	1.45773	*	1.15875		1.158		1.451		0.897		0.875		0.896		0.902		0.729	*	0.664
	TEU_00405	Glutamate synthase [NADPH] small chain (EC 1.4.1.13)	1.10497		1.07066		1.395		1.245	*	1.672		0.768	*	1.158		1.122	*	0.676		0.72
	TEU_09830	Glutamate synthase [NADPH] small chain (EC 1.4.1.13)	0.677507	*	0.672043		0.883		0.938		1.21		0.758	*	1.036		1.2	*	1.05		1.154
	TEU_05665	NADP-specific glutamate dehydrogenase (EC 1.4.1.4)	0.865052		0.805802		0.886		0.587	*	2.288		0.691		0.783		0.966		0.889		1.001
	TEU_04780	Homoserine dehydrogenase (EC 1.1.1.3)	0.957854		0.704225		1.047		1.036		0.705		0.885		1.309	*	0.926		0.671		0.651	*
	TEU_07275	L-threonine 3-dehydrogenase (EC 1.1.1.103)	0.922509		2.97619		0.865		0.787		0.62	*	0.547	*	0.51		1.171		0.412		0.857
	TEU_01095	2-amino-3-ketobutyrate coenzyme A ligase (EC 2.3.1.29)	1.88679		1.3369	*	0.776	*	0.846	*	1.883	*	0.869	*	0.976		0.964		1.03		0.961
	TEU_04120	Sarcosine oxidase, alpha subunit (EC 1.5.3.1)	0.853971		1.02354		0.654		0.49		1.215	*	0.719	*	1.081		1.092		0.595	*	0.773	*
	TEU_04125	Sarcosine oxidase beta subunit (EC 1.5.3.1)	1.23609		1.82482		0.526	*	0.38		0.495	*	0.664	*	1.049		1.215	*	0.452	*	0.544	*
	TEU_04170	Sarcosine oxidase beta subunit (EC 1.5.3.1)	1.25471		1.05042		1.152		0.798		2.333		0.69		---		---		---		---
	TEU_04185	Sarcosine oxidase alpha subunit (EC 1.5.3.1)	1.26422	*	0.667557		1.236	*	0.467	*	1.253		0.528	*	0.896		1.137	*	0.674	*	0.901
	TEU_05860	Glycine dehydrogenase [decarboxylating] (glycine cleavage system P2 protein) (EC 1.4.4.2)	0.396668	*	1.70358		0.89		0.837	*	0.943		0.949		1.058		1.031		0.594	*	0.587
	TEU_05865	Glycine dehydrogenase [decarboxylating] (glycine cleavage system P1 protein) (EC 1.4.4.2)	1.03627		1.16009		1.239		0.87		0.477	*	0.688	*	0.971		1.075		0.723		0.71	*
	TEU_01595	AMT aminomethyltransferase (EC:2.1.2.10)	0.848176		0.75188		1.128		0.871	*	1.116		0.652	*	1.062		1.157		0.314		0.416	*
	TEU_00440	Glycine cleavage system H protein	1.07411		0.515198		0.96		0.696	*	0.462	*	1.459	*	1.376		1.113		0.776		0.587	*
	TEU_09110	Serine hydroxymethyltransferase (EC 2.1.2.1)	---		---		1.021		0.851		1.958		0.706		1.096		1.096		1.011		0.917
	TEU_05595	Tryptophan synthase beta chain like (EC 4.2.1.20)	1.38696		2.04918		1.485	*	1.674	*	1.905	*	0.571	*	1.613	*	1.425	*	0.757	*	0.802
	TEU_09905	Archaeal S-adenosylmethionine synthetase (EC 2.5.1.6)	1.36612		1.62602		0.757		0.71		2.73		0.863	*	0.94		0.778	*	0.825	*	0.669
	TEU_03080	S-adenosylmethionine decarboxylase proenzyme (EC 4.1.1.50)	0.68918		1.58983		0.778		0.655	*	0.962		1.704	*	0.859	*	1.037		0.493	*	0.613	*
	TEU_00060	Adenosylhomocysteinase (EC 3.3.1.1)	0.810373	*	2.28311		1.325	*	1.396	*	0.625	*	0.794	*	0.752		1.028		0.499		0.685
	TEU_00455	Spermidine synthase (EC 2.5.1.16)	1.15875	*	0.705219	*	1.212		0.767		0.375	*	0.712	*	1.002		0.879		0.532	*	0.558	*
	TEU_02375	5'-methylthioadenosine phosphorylase (EC 2.4.2.28)	1.59744		1.002		0.804		1.347		0.983		0.493	*	0.741	*	1.142		0.424		0.629
	TEU_05410	5'-methylthioadenosine phosphorylase (EC 2.4.2.28)	0.85034		0.69541		1.252	*	1.736	*	0.734		0.514	*	0.878		0.929		0.647	*	0.689	*
	TEU_10295	Methylthioribose-1-phosphate isomerase (EC 5.3.1.23)	0.944287		0.653168	*	0.887	*	1.126	*	1.12		0.761	*	0.832		0.927		0.834	*	0.975
	TEU_01535	Carbamate kinase (EC 2.7.2.2)	0.917431		0.881834		1.142	*	1.176	*	0.791		1.348	*	1.019		0.806		0.705		0.558	*
	TEU_01335	Lipoate-protein ligase A (EC:2.7.7.63)	0.892061		1.21655		0.981		0.899		2.68	*	0.658	*	0.865		1.302	*	0.663		0.908
	TEU_04190	1-aminocyclopropane-1-carboxylate deaminase (EC 3.5.99.7)	1.05932		0.987167		0.668		0.571	*	0.263	*	0.433	*	1.12		1.18	*	0.611	*	0.577
	TEU_01535	Carbamate kinase (EC 2.7.2.2)	0.917431		0.881834		1.142	*	1.176	*	0.791		1.348	*	1.019		0.806		0.705		0.558	*
	TEU_06515	L-alanine aminotransferase apoenzyme	1.49254		3.07692		0.905	*	0.697	*	0.799		0.803		0.835		1.143	*	0.542	*	1.186
	TEU_00445	Pyruvoyl-dependent arginine decarboxylase (EC 4.1.1.19)	0.630915	*	4.38596		0.785	*	0.877		1.683	*	1.453	*	0.884		1.118	*	0.45	*	0.731	*
	TEU_04920	L-asparaginase I, cytoplasmic (EC 3.5.1.1)	1.63399		1.09769		1.422	*	1.094		0.883		1.019		1.106		---		0.782		---
	TEU_00615	DNA-binding transcriptional regulator, MocR family, contains an aminotransferase domain	0.575043	*	0.84317		0.737	*	0.821		2.401	*	0.687	*	0.779		0.954		0.829	*	0.995
	TEU_09920	Aspartate aminotransferase (EC 2.6.1.1)	0.641026	*	1.02564		1.096		0.712	*	0.597		0.726	*	0.735	*	1.038		0.629	*	0.925
	TEU_03445	Acetylornithine deacetylase (EC 3.5.1.16)	1.04822		1.01215		0.913		1.166		0.658	*	0.785	*	1.211	*	1.026		1.061		0.834
	TEU_01205	Aspartate carbamoyltransferase regulatory chain	1.98807	*	0.803213		1.496	*	0.645		0.694	*	1.19		0.406		0.37		2.157		1.909
	TEU_09990	Adenylosuccinate synthetase (EC 6.3.4.4)	0.809717	*	0.861326		1.247	*	1.198		1.979	*	0.722	*	1.322	*	0.839	*	0.813		0.597
	TEU_02375	5'-methylthioadenosine phosphorylase (EC 2.4.2.28)	1.59744		1.002		0.804		1.347		0.983		0.493	*	0.741	*	1.142		0.424		0.629
	TEU_10670	Binuclear zinc-dependent, D-specific aminopeptidase	1.16959		1.18765		0.811	*	0.702	*	2.664		0.745	*	0.62	*	1.357	*	0.399	*	0.883
	TEU_10600	Glucosamine--fructose-6-phosphate aminotransferase (isomerizing) （EC:2.6.1.16）	1.45773	*	1.15875		1.158		1.451		0.897		0.875		0.896		0.902		0.729	*	0.664
	TEU_04675	NADPH-dependent glutamate synthase beta chain	1.26743	*	0.589623		1.716		1.715		1.289		0.935		1.426		1.014		1.012		0.591
	TEU_05665	NADP-specific glutamate dehydrogenase (EC 1.4.1.4)	0.865052		0.805802		0.886		0.587	*	2.288		0.691		0.783		0.966		0.889		1.001
	TEU_10735	Predicted glutamine amidotransferase ，	2.41546		2.05761		0.935		0.815		0.199		0.357		0.637	*	1.277	*	0.706	*	1.464	*
	TEU_00765	Pyridoxine biosynthesis glutamine amidotransferase, glutaminase subunit	0.887311		0.657895		1.182		0.922		4.708	*	1.003		1.224	*	1.061		0.732	*	0.585	*
	TEU_02055	4-aminobutyrate aminotransferase (EC 2.6.1.19)	0.783699		1.36612		0.865	*	0.611	*	2.069		0.824		0.569		0.842		0.611		0.989
	TEU_00440	Glycine cleavage system H protein	1.07411		0.515198		0.96		0.696	*	0.462	*	1.459	*	1.376		1.113		0.776		0.587	*
	TEU_04120	Sarcosine oxidase, alpha subunit (EC 1.5.3.1)	0.853971		1.02354		0.654		0.49		1.215	*	0.719	*	1.081		1.092		0.595	*	0.773	*
	TEU_04125	Sarcosine oxidase beta subunit (EC 1.5.3.1)	1.23609		1.82482		0.526	*	0.38		0.495	*	0.664	*	1.049		1.215	*	0.452	*	0.544	*
	TEU_04185	Sarcosine oxidase alpha subunit (EC 1.5.3.1)	1.26422	*	0.667557		1.236	*	0.467	*	1.253		0.528	*	0.896		1.137	*	0.674	*	0.901
	TEU_01595	Aminomethyltransferase （EC:2.1.2.10）	0.848176		0.75188		1.128		0.871	*	1.116		0.652	*	1.062		1.157		0.314		0.416	*
	TEU_05860	Glycine dehydrogenase [decarboxylating] (glycine cleavage system P2 protein) (EC 1.4.4.2)	0.396668	*	1.70358		0.89		0.837	*	0.943		0.949		1.058		1.031		0.594	*	0.587
	TEU_05865	Glycine dehydrogenase [decarboxylating] (glycine cleavage system P1 protein) (EC 1.4.4.2)	1.03627		1.16009		1.239		0.87		0.477	*	0.688	*	0.971		1.075		0.723		0.71	*
	TEU_01095	2-amino-3-ketobutyrate coenzyme A ligase (EC 2.3.1.29)	1.88679		1.3369	*	0.776	*	0.846	*	1.883	*	0.869	*	0.976		0.964		1.03		0.961
	TEU_04780	Homoserine dehydrogenase (EC 1.1.1.3)	0.957854		0.704225		1.047		1.036		0.705		0.885		1.309	*	0.926		0.671		0.651	*
	TEU_01310	Acetylornithine deacetylase, Lysine biosynthesis	0.589971	*	1.62866	*	0.938		0.734		0.32	*	0.637		1.287	*	1.265		0.513	*	0.496
	TEU_07445	Methionine aminopeptidase (EC 3.4.11.18)	0.805802		0.632511		0.981		0.998		0.627	*	0.882		0.713	*	0.891		0.998		1.206
	TEU_00060	Adenosylhomocysteinase (EC 3.3.1.1)	0.810373	*	2.28311		1.325	*	1.396	*	0.625	*	0.794	*	0.752		1.028		0.499		0.685
	TEU_00455	Spermidine synthase (EC 2.5.1.16)	1.15875	*	0.705219	*	1.212		0.767		0.375	*	0.712	*	1.002		0.879		0.532	*	0.558	*
	TEU_00850	Pyruvate formate lyase activating enzyme (EC:1.97.1.4)	0.851789		0.959693		0.938		0.415	*	0.238		0.568	*	0.695		0.692	*	0.971		0.993
	TEU_09510	phosphomethylpyrimidine synthase (EC:4.1.99.17)	1.19332		1.50602		1.093		0.864		3.13	*	1.42	*	0.75		0.749		1.408	*	1.377
	TEU_04000	tRNA wybutosine-synthesizing protein 1 (EC:4.1.3.44)	0.524109	*	0.720981		1.599	*	1.032		1.223	*	0.679	*	0.822	*	1.073		0.989		1.159
	TEU_02620	FKBP-type peptidyl-prolyl cis-trans isomerase SlyD (EC 5.2.1.8)	1.24533		0.403551		1.234	*	1.316		2.425	*	0.71	*	1.411		0.603		0.899		0.45	*
	TEU_07275	L-threonine 3-dehydrogenase (EC 1.1.1.103)	0.922509		2.97619		0.865		0.787		0.62	*	0.547	*	0.51		1.171		0.412		0.857
	TEU_01335	Lipoate-protein ligase A, lplA lipoate-protein ligase A (EC:2.7.7.63)	0.892061		1.21655		0.981		0.899		2.68	*	0.658	*	0.865		1.302	*	0.663		0.908
	TEU_00795	L-aspartate oxidase (EC 1.4.3.16)	0.747943		1.51745		1.221	*	0.828	*	1.308		0.818		0.647	*	0.951		0.989		1.2	*
	TEU_07075	Ornithine carbamoyltransferase (EC 2.1.3.3)	0.331565		0.919118		0.745	*	1.024		1.147		1.085	*	0.807		0.836		0.51		0.605	*
	TEU_10340	N-succinyl-L,L-diaminopimelate desuccinylase (EC 3.5.1.18)	0.865052		0.816993		0.928		0.897		0.77	*	0.812	*	0.99		1.507		0.733		1.075
	TEU_04640	Archaeal aspartate aminotransferase	1.21803		1.56495		1.15		0.937		0.518	*	0.655		0.832		0.923		0.526		0.558
	TEU_07400	Gamma carbonic anhydrase-like protein, isoleucine patch superfamily	0.707714	*	2.11864	*	0.875		1.191	*	2.325	*	1.053		1.304	*	0.924		0.664	*	0.453	*
	TEU_08205	Protein serine/threonine phosphatase, regulation of stationary phase	0.864304		1.71821		1.047		1.041		0.617	*	0.817		0.839		1.291		0.692		0.966
Protease & peptidase	TEU_04825	Proteasome subunit alpha (EC 3.4.25.1), archaeal	0.489956		0.736377		0.877	*	1.12		0.971		1.199	*	0.833		0.847		1.443		1.352
	TEU_05680	Proteasome subunit beta (EC 3.4.25.1), archaeal	1.21065		0.35014		0.98		1.345	*	0.386	*	0.477	*	1.007		0.821	*	0.77		0.754	*
	TEU_07350	Protease IV, serine endopeptidases	0.88574		0.665779	*	1.287	*	2.176	*	0.44	*	1.065		1.024		0.922		0.863		0.664
	TEU_01785	Membrane dipeptidase, Zn-dependent dipeptidase	1.14025		0.919118		0.847		0.785	*	0.241	*	0.437	*	0.884		0.947		0.49	*	0.569	*
	TEU_04090	PfpI family protein，cysteine peptidase	1.46843		3.20513		1.2		0.692	*	1.007		0.657	*	0.553	*	1.574	*	0.287	*	0.558	*
	TEU_05020	D-aminopeptidase (EC 3.4.11.19)	1.18064		1.01729		1.075		0.753	*	2.288	*	1.67	*	0.91		0.98		0.639	*	0.802
	TEU_05525	Xaa-Pro dipeptidase (EC:3.4.13.9)	0.814996		0.946074		1.086		0.932		1.269		1.024		0.789	*	0.978		0.59	*	0.833
	TEU_06855	Amidohydrolase, Zn-dependent exopeptidases	0.697837	*	1.1976		0.758	*	0.766	*	2.034	*	0.718	*	0.899		1.1		0.483	*	0.655	*
	TEU_07745	Aminopeptidase	0.913242		1.41643		1.058		0.748	*	2.231	*	0.822	*	0.912		0.991		0.627	*	0.652	*
	TEU_08375	Aminopeptidase YpdF，Xaa-Pro aminopeptidase	0.94697		1.43885	*	0.926		0.731	*	0.815		0.802	*	0.756		1.317	*	0.823	*	1.308
	TEU_08660	Deblocking aminopeptidase	0.976562		0.947867		0.691	*	0.445		1.397	*	0.739	*	1.33		1.223	*	0.785	*	0.718	*
	TEU_09305	TldE protein, part of TldE/TldD proteolytic complex	1.11235		0.765697		0.947		0.843	*	0.861	*	0.949		0.739	*	1.132	*	0.471	*	0.644	*
	TEU_10025	Carbon starvation protein	0.285714	*	1.25156		1.393	*	1.078		0.293	*	0.558	*	1.046		1.056		0.653		0.663
	TEU_10670	Binuclear zinc-dependent, D-specific aminopeptidase	1.16959		1.18765		0.811	*	0.702	*	2.664		0.745	*	0.62	*	1.357	*	0.399	*	0.883
Peptide/amino acids transporter	TEU_00350	Dipeptide transport ATP-binding protein DppF (TC 3.A.1.5.2)	---		---		1.116		0.856		---		---		1.117		1.303		0.716		0.859
	TEU_00355	Dipeptide transport ATP-binding protein DppD (TC 3.A.1.5.2)	1.02249		0.334672	*	0.942	*	0.676	*	0.652		0.468		1.476	*	1.302	*	0.68	*	0.53	*
	TEU_00360	Dipeptide transport system permease protein DppC (TC 3.A.1.5.2)	---		---		---		---		---		---		1.58	*	1.092		0.563	*	0.608	*
	TEU_00365	Dipeptide transport system permease protein DppB (TC 3.A.1.5.2)	---		---		---		---		---		---		1.349	*	1.515		0.948		0.819
	TEU_00370	Dipeptide-binding ABC transporter, periplasmic substrate-binding component (TC 3.A.1.5.2)	0.862069		0.541419		0.869	*	0.833		0.432	*	0.719		1.035		1.013		0.816	*	0.791
	TEU_03205	Dipeptide transport ATP-binding protein DppF (TC 3.A.1.5.2)	1.25471		0.988142		0.718	*	0.591	*	2.66	*	0.868		0.933		0.984		0.683	*	0.672
	TEU_03190	Oligopeptide transport system permease protein OppB (TC 3.A.1.5.1)	1.33869		1.08932		0.98		1.88	*	0.356		0.515		1.285	*	1.104		0.628	*	0.564	*
	TEU_03195	Oligopeptide transport system permease protein OppC (TC 3.A.1.5.1)	1.02564		1.63399		0.956		1.585	*	0.665	*	0.707	*	1.08		1.119	*	0.641	*	0.67
	TEU_03200	Oligopeptide ABC transport ATP binding protein	0.901713		0.896057		0.758	*	0.824	*	2.28	*	0.773	*	1.206		1.168	*	0.682	*	0.678	*
	TEU_03575	Oligopeptide ABC transporter, periplasmic oligopeptide-binding protein OppA (TC 3.A.1.5.1)	1.5361		0.39032		1.431	*	1.109		0.36		0.851	*	1.101		1.16	*	0.889		0.928
	TEU_10045	Sodium (Proton)/glutamate symport protein	0.510465	*	0.372024	*	0.951		5.917	*	0.388	*	1.81	*	2.061		2.07	*	1.426		1.39
	TEU_09495	Methionine ABC transporter ATP-binding protein	0.777605		0.685871		1.021		0.913		0.968		0.808		0.825	*	1.121		1.065		1.353	*
	TEU_04115	Sodium/proline symporter	---		---		0.931		0.98		---		---		0.951		1.385	*	0.536	*	0.89
	TEU_00490	Sodium/proline symporter	---		---		1.095		1.885		---		---		1.169	*	0.979		0.854	*	0.761	*
Proteosome	TEU_04825	Proteasome subunit alpha (EC 3.4.25.1), archaeal	0.489956		0.736377		0.877	*	1.12		0.971		1.199	*	0.833		0.847		1.443		1.352
	TEU_05680	Proteasome subunit beta (EC 3.4.25.1), archaeal	1.21065		0.35014		0.98		1.345	*	0.386	*	0.477	*	1.007		0.821	*	0.77		0.754	*
Purine & Pyrimidine	TEU_06470	Phosphomannomutase / phosphoglucomutase (EC:5.4.2.8 5.4.2.2)	0.992063		0.812348	*	0.88	*	1.145		1.072		1.167	*	0.694	*	0.766	*	0.671	*	0.799	*
	TEU_00660	Phosphoribosylformylglycinamidine synthase, synthetase subunit (EC 6.3.5.3)	1.05263		1.2987		0.889	*	0.85	*	0.871		1.002		0.771		0.997		0.529		0.663
	TEU_09990	Adenylosuccinate synthetase (EC 6.3.4.4)	0.809717	*	0.861326		1.247	*	1.198		1.979	*	0.722	*	1.322	*	0.839	*	0.813		0.597
	TEU_05185	Adenylate kinase, archaeal type (EC 2.7.4.3)	0.465549	*	9.00901		1.132		1.833	*	0.65		1.271		1.424	*	1.265		1.078		1.018
	TEU_05370	Adenine phosphoribosyltransferase	0.84317		1.17371		1.116	*	1.869	*	0.586	*	0.753		1.119		1.088		1.49	*	1.506	*
	TEU_03710	Ribonucleotide reductase of class II (coenzyme B12-dependent) (EC 1.17.4.1)	0.852515		0.687758		1.055		0.954		0.731	*	0.777	*	0.98		0.838		1.151		0.979
	TEU_09080	Nucleoside diphosphate kinase (EC 2.7.4.6)	1.47929	*	0.677966	*	1.177	*	2.06	*	0.741		0.584	*	0.996		0.998		0.888	*	0.952
	TEU_09365	Pyruvate kinase (EC 2.7.1.40)	0.567859	*	1.05263		0.775	*	1.009		0.592	*	0.973		1.016		0.655	*	1.559	*	1.08
	TEU_00855	Anaerobic ribonucleoside-triphosphate reductase	1.09769		0.722022		0.913		0.561		0.798		0.823	*	0.802	*	0.485		1.77		0.957
	TEU_03965	DNA-directed RNA polymerase subunit E' (EC 2.7.7.6)	0.573066	*	2.30415	*	0.733	*	0.737		0.538	*	0.413	*	0.993		0.701		0.745	*	0.368
	TEU_05270	DNA-directed RNA polymerase subunit D (EC 2.7.7.6)	0.930233		0.352609		0.941		1.029		0.457	*	0.468	*	1.38		0.972		1.247	*	0.989
	TEU_06560	DNA-directed RNA polymerase subunit H (EC 2.7.7.6)	1.12486		5.71429		1.202		0.864		2.167	*	2.359	*	1.286		0.611	*	1.453	*	0.757
	TEU_06565	DNA-directed RNA polymerase subunit B (EC 2.7.7.6)	1		1.23457		1.277		1.434		1.462		1.235	*	1.174		0.86		1.287		0.946
	TEU_06570	DNA-directed RNA polymerase subunit A' (EC 2.7.7.6)	1.05374		0.763942	*	1.115	*	1.166		1.276		1.116		1.061		0.938		2.058	*	1.784
	TEU_06575	DNA-directed RNA polymerase subunit A'' (EC 2.7.7.6)	0.67659	*	0.791139		0.971		1.096		1.23	*	1.058		1.301		0.829	*	1.543	*	0.971
	TEU_07365	DNA-directed RNA polymerase subunit L (EC 2.7.7.6)	1.5528		2.58398		1.088		2.004	*	1.436		1.054		1.282		0.92		2.827	*	1.84	*
	TEU_02330	Archaeal DNA polymerase II large subunit (EC 2.7.7.7)	1.23457		0.728332		1.439		2.166	*	0.87		1.359	*	1.297	*	0.948		1.342	*	1.087
	TEU_04960	Archaeal DNA polymerase I (EC 2.7.7.7)	1.09649		0.795545		1.401	*	1.144		1.399		1.095		0.996		0.988		1.174		1.165	*
	TEU_00810	Inosine-5'-monophosphate dehydrogenase (EC 1.1.1.205)	0.84317		2.08333		0.944		1.224	*	0.887		0.943		0.868		0.832		1.105		0.971
	TEU_00635	GMP synthase [glutamine-hydrolyzing], amidotransferase subunit (EC 6.3.5.2)	1.07411		1.43472	*	0.802	*	0.81	*	1.014		0.922		1.012		0.867		0.884		0.717
	TEU_00650	GMP synthase [glutamine-hydrolyzing], ATP pyrophosphatase subunit (EC 6.3.5.2)	1.12994		0.674764		1.053		1.478	*	1.056		1.184		0.88		1.313		0.957		1.389
	TEU_03180	Dihydroorotase (EC 3.5.2.3)	1.14416		1.77936		1.187		1.122		1.493		0.789		0.892		0.772		0.749		0.652
	TEU_04195	Dihydroorotate dehydrogenase, catalytic subunit (EC 1.3.3.1)	0.90009		1.3459		0.743	*	0.646		0.145	*	0.474	*	1.043		0.832		0.914		0.699
	TEU_01450	Orotate phosphoribosyltransferase (EC 2.4.2.10)	1.39082		0.757002		1.015		1.111		1.143		0.618	*	0.999		1.311	*	0.797		1.083
	TEU_00175	Orotidine 5'-phosphate decarboxylase (EC 4.1.1.23)	1.46199		1.04493		0.728	*	0.947		1.484	*	1.028		0.852		0.869		0.757		0.811	*
	TEU_05970	Uracil phosphoribosyltransferase (EC 2.4.2.9)	1.24224	*	1.5625		0.999		1.335	*	0.778		1.033		0.97		1.073		1.154	*	1.121
	TEU_04165	Uridylate kinase [EC:2.7.4.22]	1.47929		1.05708		1.279		1.175		1.285		0.724	*	1.087		0.941		1.15		0.989
	TEU_07690	CTP synthase (EC 6.3.4.2)	1.12233		0.90009		1.036		1.883	*	0.917		1.018		0.726	*	1.158		0.662	*	0.962
	TEU_02050	Thioredoxin reductase (EC 1.8.1.9)	0.834725		1.05263		1.074		0.662		0.628	*	0.68	*	0.578	*	1.25	*	0.472	*	1.087	*
	TEU_10940	AMP phosphohydrolase (EC:2.4.2.57)	0.670691		1.91939		0.851		1.254	*	1.148		0.921		1.386		0.851		1.236	*	0.688
	TEU_00855	Anaerobic ribonucleoside-triphosphate reductase	1.09769		0.722022		0.913		0.561		0.798		0.823	*	0.802	*	0.485		1.77		0.957
	TEU_01375	Cob(I)alamin adenosyltransferase (EC 2.5.1.17)	1.41643	*	1.96464	*	1.128		1.523	*	0.788		0.796		0.713		1.557	*	0.85	*	1.676	*
	TEU_02175	Molybdenum cofactor biosynthesis protein MoaD	1.29199	*	0.326797	*	0.835		0.68	*	1.055		1.668	*	0.945		0.669	*	1.069		0.79	*
	TEU_05440	Uridine phosphorylase (EC 2.4.2.3)	1.63666	*	1.16414		0.904		1.448		0.325	*	0.597	*	1.099		1.327	*	0.514	*	0.626	*
	TEU_07425	Adenylate cyclase (EC 4.6.1.1)	1.0846		0.660939	*	0.888		1.121		0.534		1.547		0.926		0.813		0.667		0.738	*
	TEU_07655	N-acetylglucosamine-1-phosphate uridyltransferase (EC 2.7.7.23) / Glucosamine-1-phosphate N-acetyltransferase (EC 2.3.1.157)	1.16822		0.915751		0.955		0.791	*	0.511	*	2.777	*	0.963		1.315	*	0.88		1.111
	TEU_09080	Nucleoside diphosphate kinase (EC 2.7.4.6)	1.47929	*	0.677966	*	1.177	*	2.06	*	0.741		0.584	*	0.996		0.998		0.888	*	0.952
	TEU_10520	GTP cyclohydrolase I (EC 3.5.4.16) type 2	1.04493		0.813008		1.416	*	1.92	*	1.281		1.278		1.395		1.247	*	0.809	*	0.799	*
	TEU_10940	AMP phosphorylase （EC:2.4.2.57）	0.670691		1.91939		0.851		1.254	*	1.148		0.921		1.386		0.851		1.236	*	0.688
	TEU_01450	Orotate phosphoribosyltransferase (EC 2.4.2.10)	1.39082		0.757002		1.015		1.111		1.143		0.618	*	0.999		1.311	*	0.797		1.083
	TEU_00635	GMP synthase [glutamine-hydrolyzing], amidotransferase subunit (EC 6.3.5.2)	1.07411		1.43472	*	0.802	*	0.81	*	1.014		0.922		1.012		0.867		0.884		0.717
	TEU_00650	GMP synthase [glutamine-hydrolyzing], ATP pyrophosphatase subunit (EC 6.3.5.2)	1.12994		0.674764		1.053		1.478	*	1.056		1.184		0.88		1.313		0.957		1.389
	TEU_00660	Phosphoribosylformylglycinamidine synthase, synthetase subunit (EC 6.3.5.3)	1.05263		1.2987		0.889	*	0.85	*	0.871		1.002		0.771		0.997		0.529		0.663
	TEU_00810	Inosine-5'-monophosphate dehydrogenase (EC 1.1.1.205)	0.84317		2.08333		0.944		1.224	*	0.887		0.943		0.868		0.832		1.105		0.971
	TEU_03710	Ribonucleotide reductase of class II (coenzyme B12-dependent) (EC 1.17.4.1)	0.852515		0.687758		1.055		0.954		0.731	*	0.777	*	0.98		0.838		1.151		0.979
	TEU_04165	Uridylate kinase (EC:2.7.4.22)	1.47929		1.05708		1.279		1.175		1.285		0.724	*	1.087		0.941		1.15		0.989
	TEU_04310	Nucleotide binding protein, PINc	---		0.588235		1.705		1.22		1.459		0.438		---		---		---		---
Ribose	TEU_01005	Ribose-phosphate pyrophosphokinase (EC 2.7.6.1)	0.825764		0.987167		0.932		1.127	*	1.647	*	1.115		0.689	*	1.219	*	0.557		0.715	*
	TEU_09505	Thiazole biosynthetic enzyme Thi4, ribose 1,5-bisphosphate or 5-ribose-1,2-cyclic phosphate dehydrogenase	1.65289	*	1.37741		0.877		0.505	*	1.157		0.825		0.584	*	1.231	*	0.727	*	1.628	*
	TEU_08840	Ribose ABC transport system, permease protein RbsC (TC 3.A.1.2.1)	0.88574		0.70922	*	1.214		1.484		---		---		0.876	*	0.795		1.343		1.253	*
	TEU_03855	UDP-glucuronate 5'-epimerase (EC 5.1.3.12)	0.769231		1.07181		1.032		1.079		0.341	*	0.515		0.783		1.455	*	0.688	*	1.414	*
	TEU_03905	UDP-glucose 4-epimerase (EC 5.1.3.2)	0.829876		0.799361		1.354	*	1.748	*	0.304	*	0.541		0.834		1.294	*	0.521	*	0.932
CRISPR	TEU_00910	CRISPR repeat RNA endoribonuclease Cas6	1.18064		0.844595		0.916		0.833	*	0.698	*	0.696	*	1.11		0.684	*	1.497		0.843	*
	TEU_06645	CRISPR repeat RNA endoribonuclease Cas6	0.786164		0.832639		1.13		0.76		2.09		1.094		0.863		0.954		0.82	*	0.853
	TEU_06660	CRISPR-associated negative autoregulator	1.37741	*	0.976562		1.012		1.135		2.273	*	0.765		0.992		1.093		1.012		1.108
	TEU_06665	CRISPR-associated protein MTH1087	1.11732		1.15473		0.826	*	0.777		---		---		0.531	*	0.948		0.575	*	1.032
	TEU_06670	CRISPR-associated helicase Cas3	1.07181		0.94162		1.091		1.301		0.341	*	0.51	*	0.889		1.219	*	0.467	*	0.678
	TEU_06680	CRISPR-associated protein Cas1	0.751315	*	1.11359		---		---		---		---		1.16		0.815		0.627		0.455	*
	TEU_06685	CRISPR-associated protein, Csa5 family	1.4556	*	0.437445		1.187		1.475	*	2.437		1		---		---		---		---
	TEU_06690	CRISPR-associated protein, Csa2 family	1.35685	*	0.979432		1.551	*	2.205	*	1.45	*	0.917		1.241	*	0.969		1.559	*	1.212	*
	TEU_06695	CRISPR-associated protein, Cas5a family	0.884956		0.514139		1.191	*	0.737	*	1.247	*	1.144	*	0.783		0.973		0.824		1.134
	TEU_06700	CRISPR-associated protein Cas8a2/Csx9, subtype I-A/APERN	1.42857		1.46628		1.165	*	1.239		0.444	*	1.096		0.76	*	1.044		0.732	*	0.959
	TEU_06705	CRISPR-associated helicase Cas3	0.904977		0.608273		1.113		1.14		1.282		2.128		0.768		0.735	*	1.087		1.022
	TEU_06715	CRISPR-associated protein, Csa3 family	---		---		0.878		1.037		---		---		1.087		0.573	*	0.887		0.432	*
	TEU_06725	CRISPR-associated protein Cas2	0.801282		0.44484	*	---		---		---		---		---		---		---		---
	TEU_10770	CRISPR-associated RAMP Cmr6	0.536769	*	1.50602		1.192	*	0.691	*	0.716	*	0.963		1.111		1.081		1.372		1.148
	TEU_10780	CRISPR-associated RAMP Cmr5	1.08225		0.539665		0.979		0.641		0.236		0.848		1.232	*	0.893		0.804	*	0.561	*
	TEU_10785	CRISPR-associated RAMP Cmr4	1.0929		1		0.953		0.524		0.396		0.712		1.249		0.947		0.728		0.562
	TEU_10790	CRISPR-associated protein DxTHG	0.898473		1.45349		1.488	*	0.947		0.43	*	2.149		1.083		1.079		0.928		0.875
	TEU_10795	CRISPR-associated RAMP Cmr3	0.959693		0.867303		1.218	*	0.56		0.648	*	0.832		0.721		1.23	*	0.524		0.838
	TEU_10805	CRISPR-associated RAMP Cmr1	1.61031		0.701262		1.599	*	1.374		0.546		0.556		1.126		1.212	*	0.557	*	0.534
Transcriptional regulator	TEU_00375	Transcriptional regulator, AsnC family	0.580046		0.29656	*	0.704	*	0.949		1.083		0.712	*	0.843	*	1.205		0.573	*	0.961
	TEU_02135	Transcriptional regulator, AsnC family	0.790514		1.31062		1.079		1.04		0.478	*	0.937		1.123		0.666	*	2.138	*	1.321
	TEU_02170	Molybdopterin biosynthesis protein MoeB	1.29702		0.805153		0.962		0.708		0.445	*	0.578	*	0.805	*	1.202	*	0.448	*	0.678	*
	TEU_02435	transcriptional regulatory protein, putative	0.879507	*	1000		1.636	*	1.672	*	1.414	*	0.788	*	0.974		0.951		1.282	*	1.679	*
	TEU_04280	Transcriptional regulator, AsnC family，DNA-binding transcriptional regulator	0.875657		1.27389	*	1.433	*	1.453	*	1.355		0.677	*	1.017		0.886	*	2.356	*	1.879	*
	TEU_04305	Translation initiation factor 2 subunit 3, RNA transport	0.759878		2.95858	*	1.058		1.278		2.939		1.09		1.038		0.913		1.433		1.22
	TEU_04750	Eukaryotic translation initiation factor 2 beta subunit	0.84674		0.587889		1.249	*	1.499		1.751	*	1.034		1.417		1.304	*	1.944	*	1.805
	TEU_05100	Translation initiation factor SUI1-related protein	1.20627	*	0.875657		1.864	*	1.854	*	1.334		3.063		1.428	*	0.713	*	2.092	*	1.13
	TEU_05360	Transcriptional regulator, AsnC family, DNA-binding transcriptional regulator, Lrp family	1.60514		0.561482		0.673		0.549	*	0.247	*	0.514	*	1.157		0.889		0.998		0.847
	TEU_05380	Transcriptional regulator, AsnC family	1.3459		0.537057	*	1.327		1.356	*	0.529	*	0.809		0.898		1.196		0.621	*	0.73
	TEU_05745	Putative transcription antitermination protein NusG	0.86881		2.331	*	1.138	*	0.683	*	2.054	*	1.624	*	0.738	*	0.57	*	1.118		0.767
	TEU_06265	ArsR family transcriptional regulator，DNA-binding transcriptional regulator GbsR, MarR family	0.863558		0.94697		1.334		2.13		0.356	*	1.03		1.056		0.9		1.403	*	0.974
	TEU_06355	DNA-binding protein,regulatory protein, arsR family	0.342231		1.25156		0.75		0.722		1.217		0.389		0.631	*	1.286	*	1.116		1.993	*
	TEU_06585	Transcription antitermination factor NusA, contains S1 and KH domains	0.542888	*	1.58479	*	1.036		0.835		0.667		1.323		0.8	*	1.051		1.858		2.287	*
	TEU_06820	Transcription antitermination factorA, NusA protein homolog 2, archaeal	0.884956		0.334001	*	0.799	*	2.439	*	0.584	*	1.566	*	1.726	*	1.127		1.133		0.725	*
	TEU_07110	Eukaryotic translation initiation factor 5A,eIF5A	0.899281		0.832639		1.276	*	1.677	*	1.328	*	1.444	*	1.69	*	0.661	*	1.823	*	0.663
	TEU_09055	Translation initiation factor IF2/IF5, zinc-binding	0.899281		0.390168	*	1.323	*	0.636	*	2.449	*	0.695	*	1.292		0.937		1.721	*	1.145
	TEU_09350	Transcriptional regulator, AsnC family,DNA-binding transcriptional regulator, Lrp family	1.19332		0.594177	*	1.57	*	1.492	*	0.384	*	1.093		0.878		1.144	*	0.596	*	0.808	*
	TEU_09655	DNA-binding transcriptional regulator, Lrp family	1.31406		2.2779	*	0.954		2.497		0.309	*	0.588	*	1.443		2.253	*	1.129		1.602	*
	TEU_09960	Molybdopterin biosynthesis protein MoeA	0.97561		0.630915	*	1.263		0.872		1.549	*	1.29	*	0.72	*	0.899		0.644	*	0.714	*
	TEU_10065	Eukaryotic translation initiation factor 6	1.29534	*	1.01833		0.952		1.441		0.151	*	0.633	*	1.42		1.183	*	0.733		0.585
	TEU_04200	Transcriptional regulator, AbrB family	1.51286		1.24533		1.192		0.995		2.395	*	1.51	*	1.492	*	0.818		2		1.063
mRNA & tRNA related	TEU_05270	DNA-directed RNA polymerase subunit D (EC 2.7.7.6)	0.930233		0.352609		0.941		1.029		0.457	*	0.468	*	1.38		0.972		1.247	*	0.989
	TEU_05295	DNA-directed RNA polymerase subunit N (EC 2.7.7.6)	1.44092	*	1.59236		1.641	*	0.873		0.87		0.986		---		---		---		---
	TEU_05305	DNA-directed RNA polymerase subunit K (EC 2.7.7.6)	---		---		1.572		1.026		1.4		2.651	*	0.61		1.044		1.442		2.393
	TEU_07365	DNA-directed RNA polymerase subunit L (EC 2.7.7.6)	1.5528		2.58398		1.088		2.004	*	1.436		1.054		1.282		0.92		2.827	*	1.84	*
	TEU_08565	Eukaryotic peptide chain release factor subunit 1,ETF1	1.15607		0.918274		1.238	*	1.923	*	1.177		1.005		0.931		0.78	*	2.278		1.638
	TEU_06560	DNA-directed RNA polymerase subunit H (EC 2.7.7.6)	1.12486		5.71429		1.202		0.864		2.167	*	2.359	*	1.286		0.611	*	1.453	*	0.757
	TEU_06565	DNA-directed RNA polymerase subunit B (EC 2.7.7.6)	1		1.23457		1.277		1.434		1.462		1.235	*	1.174		0.86		1.287		0.946
	TEU_06570	DNA-directed RNA polymerase subunit A' (EC 2.7.7.6)	1.05374		0.763942	*	1.115	*	1.166		1.276		1.116		1.061		0.938		2.058	*	1.784
	TEU_06575	DNA-directed RNA polymerase subunit A'' (EC 2.7.7.6)	0.67659	*	0.791139		0.971		1.096		1.23	*	1.058		1.301		0.829	*	1.543	*	0.971
	TEU_07100	N1-specific pseudouridine methyltransferase NEP1, biosynthesis of m1acp3-psi in 18S/16S rRNA in Eukaryotes and Archaea	1.23762		0.656168	*	0.707		1.369		2.278		0.952		1.235		0.912		2.765		1.98
	TEU_07215	Predicted RNA-binding protein	1.2285	*	0.249066	*	1.233	*	0.964		2.539	*	0.718		0.936		1.03		2.379		2.356
	TEU_08905	Predicted RNA-binding proteins,protein pelota, mRNA surveillance protein pelota	1.27065		2.97619	*	1.249	*	2.389	*	0.543	*	1.031		1.461		0.757	*	2.766		1.671	*
	TEU_10900	tRNA m5C48-49 methylase	1.33333	*	1.3587		1.126		1.19		0.732		0.93		1.429	*	1.406	*	1.295	*	1.28	*
	TEU_03965	DNA-directed RNA polymerase subunit E' (EC 2.7.7.6)	0.573066	*	2.30415	*	0.733	*	0.737		0.538	*	0.413	*	0.993		0.701		0.745	*	0.368
	TEU_09645	RNA-binding protein, containing THUMP domain	1.26103		0.437063		1.006		1.098		3.133	*	0.757	*	0.879		1.318	*	1.425		1.728	*
	TEU_10555	Putative RNA-binding protein	1.23305		3.03951		0.96		2.531		1.769	*	0.747	*	1.246		0.874		1.185		0.832
	TEU_00595	rRNA biogenesis protein Nop5/Nop56	1.18343		1.29534		1.82		2.209		0.528	*	1.017		1.096		1.275		1.57		1.774
	TEU_00590	rRNA 2'-O-methyltransferase fibrillarin	0.874891		1.07759		0.81	*	0.429	*	2.487		0.793		0.947		1.044		1.29		1.365
	TEU_07125	Nucleotide-binding universal stress protein, UspA family	1.11732		2.1692	*	1.139		0.594	*	2.074	*	0.765	*	0.655	*	1.038		1.063		1.636	*
	TEU_00535	TATA-box binding protein	1.29534		0.714286		1.211	*	1.153		0.178	*	0.554	*	0.334	*	0.909		0.411	*	1.23
	TEU_10455	Translation elongation factor 1 alpha subunit	0.200602	*	6.75676		0.839		1.049		1.713		1.06		0.732		0.917		1.291		1.634
tRNA synthase	TEU_02215	YgjD/Kae1/Qri7 family protein, required for N6-threonylcarbamoyl adenosine t(6)A37 modification in tRNA	1.38696	*	0.749625		1.166		0.917		1.879		0.846		0.746	*	0.819	*	0.929		1.063
	TEU_10175	Putative tRNA-Thr(GGU) m(6)t(6)A37 methyltransferase TsaA	1.14416		0.613497	*	1.271	*	1.025		4.869	*	1.179		0.666		0.923		0.745		1.086
	TEU_01465	tRNA (uracil(54)-C5)-methyltransferase (EC 2.1.1.35),23S rRNA (uracil-5-)-methyltransferase RumA	1.43472		0.648508		1.505	*	1.391	*	1.077		1.102		0.949		1.065		1.23	*	1.43	*
	TEU_01525	tgtA2 tRNA-archaeosine synthase (EC:2.6.1.97)	1.00301		1.12613		1.126		1.777	*	0.908		1.239		1.308		1.956	*	0.942		1.283
	TEU_01920	tRNA N6-threonylcarbamoyladenosine 2-methylthiotransferase	1.41844		2.42131		1.408	*	0.973		1.086		0.684		1.138		0.763		1.184		0.77	*
	TEU_02935	Alanyl-tRNA synthetase (EC 6.1.1.7)	1.09649		0.613874	*	1.075		1.398	*	1.511	*	0.912		0.946		0.976		1.179	*	1.306	*
	TEU_03155	Alanyl-tRNA synthetase (EC 6.1.1.7)	1.30378	*	0.481	*	0.869		1.314	*	0.611	*	0.917		1.355		0.924		1.521	*	0.984
	TEU_09030	Alanyl-tRNA synthetase (EC 6.1.1.7)	0.873362		0.620732		1.075		1.908		1.265		1.399		1.274	*	0.908		1.438	*	0.977
	TEU_08240	Asparaginyl-tRNA synthetase (EC 6.1.1.22)	1.19048	*	0.638162	*	1.503	*	1.837	*	0.563	*	1.197		0.966		1.241	*	1.002		1.276
	TEU_05815	Glutamyl-tRNA synthetase (EC 6.1.1.17)	1.15607		0.535906	*	1.143		1.571	*	2.201	*	0.893		0.949		0.944		1.76	*	1.514	*
	TEU_07245	Glutamyl-tRNA(Gln) amidotransferase asparaginase subunit (EC 6.3.5.7)	1.35685		2.60417		0.964		1.884		1.066		0.828		0.79	*	0.769	*	0.922		0.912
	TEU_00965	Lysyl-tRNA synthetase (class I) (EC 6.1.1.6)	0.711744	*	0.390472	*	1.501	*	1.803	*	3.681	*	0.933		1.116	*	1.079		1.042		0.828
	TEU_02835	tRNA(U54)-2-thioribothymidine synthetase	1.01112		0.517063		1.017		1.338		3.987	*	0.713		1.333		0.999		1.494	*	1.114
	TEU_07280	Phenylalanyl-tRNA synthetase alpha chain (EC 6.1.1.20)	0.841043		0.719424		1.361		1.587	*	2.052	*	1.287	*	0.931		0.718		1.345	*	1.122	*
	TEU_07285	Phenylalanyl-tRNA synthetase beta chain (EC 6.1.1.20)	0.84674		0.528541		0.956		1.409		0.484	*	0.623		1.165	*	0.851		1.113		0.817	*
	TEU_00140	tRNA threonylcarbamoyladenosine modification (KEOPS) complex	0.545852		4.11523	*	1.114		0.784		0.426	*	0.593	*	0.63		1.002		0.68		0.905
	TEU_07380	Threonyl-tRNA synthetase (EC 6.1.1.3)	0.90009		0.906618		1.021		1.565	*	0.523	*	0.75	*	0.882		1.35		0.761		1.21
	TEU_05595	Tryptophan synthase beta chain like (EC 4.2.1.20)	1.38696		2.04918		1.485	*	1.674	*	1.905	*	0.571	*	1.613	*	1.425	*	0.757	*	0.802
	TEU_08010	Tyrosyl-tRNA synthetase (EC 6.1.1.1)	1.20773		1.78571		0.783	*	0.619	*	1.006		0.958		0.651		0.98		0.945		1.393
	TEU_02465	Tryptophanyl-tRNA synthetase (EC 6.1.1.2)	1.28205		0.784929		1		3.119	*	2.002		1.193		1.297	*	1.25	*	1.127	*	0.942
Ribosome proteins	TEU_03280	LSU m5C1962 methyltransferase RlmI	1.13507		1.7452		1.264		1.144		1.674	*	0.926		1.102		1.877	*	1.106		1.786
	TEU_06495	LSU ribosomal protein L44e	1.07643		0.99108		5.059	*	13.542	*	0.415		5.68		1.245	*	0.71	*	2.761	*	1.785	*
	TEU_00245	SSU ribosomal protein S17e	1.14943		7.87402	*	1.73		1.742		0.514	*	3.173	*	1.753	*	1.902	*	1.232		1.292	*
	TEU_03980	SSU ribosomal protein S24e	0.821693		0.996016		1.364	*	1.27	*	1.789		2.395		1.155		0.815	*	2.23	*	1.475	*
	TEU_04300	SSU ribosomal protein S6e	0.798722		0.824402		1.19		0.591	*	0.883	*	1.723		1.101		0.741		1.416		1.084
	TEU_05205	LSU ribosomal protein L14e	1.22399	*	0.974659		0.973		0.492	*	0.683		2.07		0.73		0.981		0.756		1.202
	TEU_05215	tRNA pseudouridine synthase B (EC 4.2.1.70)	0.896057		2.95858		1.722	*	1.676	*	1.136		1.12		1.17		0.934		1.696		1.409	*
	TEU_05255	SSU ribosomal protein S18e (S13p)	0.904977		0.517598		1.7	*	1.756	*	1.371		0.942		0.842		1.529	*	1.925	*	3.061	*
	TEU_05265	SSU ribosomal protein S14e (S11p)	1.64474		6.62252		1.184		0.728	*	0.9		1.364		0.698		0.586		1.819	*	1.574
	TEU_05285	LSU ribosomal protein L13Ae (L13p)	1.36986		1.23762		1.16		0.67	*	1.571		0.836	*	1.631	*	0.87		2.591		1.455
	TEU_05315	SSU ribosomal protein SAe (S2p)	1.14416		0.665779		1.097		1.371	*	0.995		0.858	*	1.162		1.02		1.335	*	1.019
	TEU_06580	LSU ribosomal protein L30e	1.02459		0.931966		1.216		0.77		0.995		7.639	*	0.815		0.87		2.444		2.7
	TEU_06590	SSU ribosomal protein S23e (S12p)	1.26904	*	0.970874		1.014		0.696		0.839	*	2.169		1.188	*	0.912		1.373	*	0.956
	TEU_06595	SSU ribosomal protein S5e (S7p)	1.01937		2.04499		1.221	*	1.409		1.411		0.947		1.155	*	1.039		2.145		1.841
	TEU_09065	LSU ribosomal protein L7Ae	1.07875		1.13636		0.914	*	1.205		2.428		1.696	*	1.06		0.708	*	1.499		1.011
Nuclease	TEU_01125	NurA 5'-3' nuclease	1.23916		0.763359	*	1.412	*	1.019		0.798		1.59		1.23	*	0.941		1.343	*	1.058
	TEU_04805	Ribonuclease PH (EC 2.7.7.56)	0.953289		0.449236	*	0.716		1.333		0.433		0.64	*	1.357		0.706		1.367	*	0.703
	TEU_04810	Ribonuclease PH (EC 2.7.7.56)	1.04712		1.25628		1.023		1.299	*	0.77	*	1.016		1.038		0.698	*	2.375		1.354	*
	TEU_04815	Probable exosome complex RNA-binding protein 1	0.982318		0.44964		0.95		1.209	*	1.541	*	0.72	*	1.121		0.636		1.523	*	0.929
	TEU_04820	ribosome maturation protein Sdo1	1.1325		0.615006	*	1.329		2.455	*	2.241	*	1.219		1.214	*	0.869		1.936	*	1.309	*
	TEU_07375	Exosome complex component CSL4	1.46199	*	0.87108		0.758	*	1.059		3.444	*	3.668	*	0.755		0.503	*	2.151	*	1
	TEU_09675	Endoribonuclease L-PSP	0.97561		1.34048		1.012		0.909		1.829	*	0.946		0.883		1.169		0.625		0.576
	TEU_09880	Phosphoesterase RecJ domain-containing protein	0.883392		1.01317		1.073		1.995		0.389	*	0.587		1.003		1.044		0.951		0.949
	TEU_04710	TatD-related deoxyribonuclease, Dnase	1.43678	*	2.86533		1.132		1.267		0.48	*	1.072		0.679	*	0.925		1.329		1.956	*
	TEU_11095	Uncharacterized protein, contains TOPRIM domain, potential nuclease	1.12613		0.827815		1.372		1.451	*	0.351	*	0.611	*	1.161	*	1		1.016		0.765	*
	TEU_01100	tRNA-intron endonuclease (EC 3.1.27.9)	1.08932		0.91659		0.84		0.766		2.054		0.624	*	0.897		1.263	*	1.306		1.442	*
DNA replication and repair	TEU_01080	Replication factor C large subunit	1.22399		0.99108		1.081		0.834		0.997		0.52		0.728	*	0.738	*	1.335	*	1.579	*
	TEU_01440	ATP-dependent DNA ligase (EC 6.5.1.1)	0.84246		0.512033	*	1.287	*	1.545		1.752	*	1.078		1.059		0.858	*	1.518		1.17	*
	TEU_02330	Archaeal DNA polymerase II large subunit (EC 2.7.7.7)	1.23457		0.728332		1.439		2.166	*	0.87		1.359	*	1.297	*	0.948		1.342	*	1.087
	TEU_02335	Archaeal DNA polymerase II small subunit (EC 2.7.7.7)	---		---		1.026		1.846	*	1.036		1.4	*	0.954		0.803		1.121		0.851
	TEU_04590	Putative ATP-dependent DNA ligase (EC:6.5.1.1)	0.974659		0.340716	*	0.915		0.879		0.693		0.721		0.687	*	0.803	*	1.141		1.262	*
	TEU_04960	Archaeal DNA polymerase I (EC 2.7.7.7)	1.09649		0.795545		1.401	*	1.144		1.399		1.095		0.996		0.988		1.174		1.165	*
	TEU_06750	DNA reverse gyrase (EC:5.99.1.3 3.6.4.12)	0.923361		0.796178		1.29	*	1.567		0.625		1.118		0.874		0.865		1.165	*	1.118
	TEU_10545	DNA topoisomerase VI subunit A (EC 5.99.1.3)	0.960615		1.0929		0.978		2.725	*	---		---		1.239	*	0.916		1.924	*	1.516	*
	TEU_10550	DNA topoisomerase VI subunit B (EC 5.99.1.3)	0.894454		0.766871		1.09		1.581	*	0.922		0.84		1.088		1.284	*	1.044		1.126
	TEU_09320	TldD protein,DNA gyrase	0.915751		2.30947		0.908	*	0.887	*	1.892	*	0.691	*	0.833		0.728		0.95		0.894
	TEU_01115	DNA double-strand break repair protein Mre11	---		---		1.812		2.294	*	2.972		0.677		0.968		0.838		1.479		1.448	*
	TEU_01120	DNA double-strand break repair Rad50 ATPase	1.39665		0.793651		0.996		1.33		1.978		0.76		1.231	*	0.78	*	1.631	*	0.943
	TEU_05000	Endonuclease IV (EC 3.1.21.2)	1.44718		1.37174		1.404		1.08		0.64		1.013		0.62	*	1.098		1.302		1.832	*
	TEU_05795	DNA primase，Toprim_4	1.06952		0.681199		0.983		1.833		2.164	*	0.981		1.194	*	0.486		2.866	*	1.178
	TEU_01805	LexA-binding, inner membrane-associated putative hydrolase	1.07991		1.65289		1.664		1.787	*	0.434	*	0.491	*	1.366		1.102		0.814	*	0.633
Clock proteins	TEU_04390	Circadian clock protein KaiC	0.934579		1.90114	*	0.926		0.844		1.121		1.294		0.816		0.834	*	0.954		0.97
	TEU_09190	Nicotinate-nucleotide--dimethylbenzimidazole phosphoribosyltransferase (EC 2.4.2.21)	1.11857		0.78125	*	1.126		0.854	*	1.175	*	0.939		0.807		0.991		0.774		0.766
	TEU_03070	Circadian clock protein KaiC	1.18064	*	1.04932		0.87	*	1.267		0.524		1.422	*	0.865		0.765	*	1.263	*	1.121	*
	TEU_03260	Circadian clock protein KaiC	0.957854		1.14416		0.878		0.77	*	0.386		1.195	*	0.872		1.18	*	0.949		1.176	*
	TEU_09565	Circadian clock protein KaiC	1.07411		0.748503		0.747		0.77	*	1.549		0.736		0.682	*	0.845	*	1.313	*	1.3	*
Secretion	TEU_01770	Signal peptidase I (EC 3.4.21.89)	0.800641		0.730994		1.437		1.816	*	0.513		1.05		0.6	*	1.465	*	0.651	*	1.378	*
	TEU_03085	Protein-export membrane protein SecF (TC 3.A.5.1.1)	0.616143	*	1.8622		1.322	*	1.99	*	0.244	*	0.508	*	1.232		1.121		0.733	*	0.709	*
	TEU_03090	Protein-export membrane protein SecD (TC 3.A.5.1.1)	0.892061		3.20513	*	1.282	*	1.816		0.451	*	1.146		1.16		1.286		0.93		0.971
	TEU_03480	Amylopullulanase	0.62422	*	0.247158	*	0.783		1.048		0.234	*	0.52	*	1.227		0.89	*	0.638		0.457
	TEU_04295	Preprotein translocase secG subunit (TC 3.A.5.1.1)	1.73611	*	1.20919		1.354	*	1.22		0.269	*	0.963		1.413	*	1.577		0.876		0.83	*
	TEU_05180	Preprotein translocase secY subunit (TC 3.A.5.1.1)	1.40056	*	1.0929		1.438	*	2.238		0.309		0.672	*	1.439		1.372		0.9		0.766
	TEU_02095	The resistance-nodulation-cell division (RND) superfamily, Substrates (in) + nH+ (out) → Substrates (out) + nH+ (in).(http://www.tcdb.org/search/result.php?tc=2.A.6)	0.812348		1.98807	*	1.353		2.069	*	0.453	*	1.578		1.13	*	0.996		1.418		1.176
	TEU_05660	Sodium-dependent transporter，SNF family	1.38504	*	1.01937		1.216	*	1.503		0.301	*	0.695	*	1.027		0.968		0.819		0.722
	TEU_09615	The resistance-nodulation-cell division (RND) superfamily, Substrates (in) + nH+ (out) → Substrates (out) + nH+ (in).(http://www.tcdb.org/search/result.php?tc=2.A.6)	---		1.96464		1.907	*	3.318	*	0.823		1.613		---		---		---		---
	TEU_04650	ATPase,type II secretion system protein	0.890472		4.92611		1.264	*	1.118		2.188	*	0.73		0.806	*	0.695	*	0.777	*	0.703	*
Chaperone proteins	TEU_06550	Archaeal heat shock regulator, ArsR family	1.21212		4.97512		0.932		1.217	*	0.455	*	0.717		0.961		1.118		0.991		1.134
	TEU_07875	Heat shock protein 60 (HSP60) family chaperone GroEL	0.349162	*	0.855432		0.83	*	1.58	*	1.226		0.518	*	1.465		1.195	*	0.644	*	0.515
	TEU_11270	Small heat shock protein	---		---		---		---		---		---		1.399	*	0.38	*	3.504	*	0.885
	TEU_08400	Hypothetical radical SAM family enzyme in heat shock gene cluster, similarity with CPO of BS HemN-type	1.15075		0.275103	*	1.944	*	0.787	*	1.1		0.376	*	---		---		---		---
	TEU_00240	Archaeal heat shock regulator, ArsR family	---		---		0.825		1.023		---		---		1.084		0.931		2.287	*	2.012	*

## Sheet: Energy metabolism
	Gene ID	Function	HpH	Sig	LpH	Sig	LS	Sig	HS	Sig	LT	Sig	HT	Sig	HP	Sig	HP+HT	Sig	HT+10MPa	Sig	HT+40MPa	Sig
ATP synthase
	TEU_03100	A1A0 ATP synthase, subunit B	0.930233		1.4556		1.301		2.189		0.627		0.926		2.039	*	1.29	*	1.738	*	0.875	*
	TEU_03105	A1A0 ATP synthase, subunit H	0.74184	*	0.930233		1.375		1.684		0.317	*	0.749		1.299		1.232		0.844		0.831
	TEU_03110	A1A0 ATP synthase, subunit a	0.501253		0.52687		1.01		1.023		0.217	*	0.797	*	1.151	*	1.277	*	0.57		0.595
	TEU_03115	A1A0 ATP synthase, subunit c	1.38889		1.31234		1.348		2.238	*	0.581	*	1.522		2.063		1.344		1.625		1.019
	TEU_03120	A1A0 ATP synthase, subunit E	0.841751		1.17509		1.155	*	1.27	*	0.31	*	0.766	*	1.066		1.36		0.745		0.865
	TEU_03125	A1A0 ATP synthase, subunit C	1.47059	*	0.845309		0.973		1.064		0.731		0.913		1.178	*	1.15	*	1.195	*	1.113
	TEU_03130	A1A0 ATP synthase, subunit F	0.623053	*	0.908265		1.092		0.602		0.637		0.757		1.201		1.488		0.698		0.869
	TEU_03135	A1A0 ATP synthase, subunit A	0.958773		1.8315		0.927		0.738		1.752		0.926		1.06		1.3	*	0.587		0.647	*
	TEU_03140	A1A0 ATP synthase, subunit D	0.904159		1.67224		1.062		0.661	*	0.668		1.098		1.073		1.355		1.031		1.3
MBH
	TEU_01950	Multisubunit Na+/H+ antiporter, MrpE subunit	---		---		1.56		2.876		---		---		1.34	*	0.948		1.2	*	0.894
	TEU_01955	Multisubunit Na+/H+ antiporter, MrpF subunit	---		---		---		---		---		---		1.108	*	1.207		1.13		1.209
	TEU_01960	Multisubunit Na+/H+ antiporter, MrpG subunit	0.844595		0.608643	*	1.12		2.178	*	0.244		0.878		1.151	*	1.422		0.901		1.062
	TEU_01965	Multisubunit Na+/H+ antiporter, MrpB subunit	---		---		---		---		---		---		---		---		---		---
	TEU_01970	Multisubunit Na+/H+ antiporter, MrpB subunit	0.651042		0.75188		0.866		1.852	*	0.225	*	0.676	*	1.265	*	0.947		1.257	*	0.864	*
	TEU_01975	Multisubunit Na+/H+ antiporter, MrpB subunit	---		---		---		---		---		---		---		---		---		---
	TEU_01980	Multisubunit Na+/H+ antiporter, MrpC subunit	---		---		---		---		---		---		1.065		1.033		0.994		1.188
	TEU_01985	Multisubunit Na+/H+ antiporter, MrpD subunit	---		1.8797		1.21		2.694	*	---		---		1.059		1.212		1.093		1.168
	TEU_01990	Membrane bound hydrogenase, MbhI subunit	---		---		1.899	*	2.776	*	---		---		0.685	*	1.309	*	0.785	*	1.319
	TEU_02000	Membrane bound hydrogenase, 4Fe-4S cluster-binding subunit MbhJ	1.18483		1.20192	*	0.792	*	0.995		2.652	*	1.354		1.458	*	1.093		1.273	*	0.958
	TEU_02005	Membrane bound hydrogenase, MbhK subunit	0.749625		0.732601		0.73	*	1.071		1.237		2.144	*	1.485		0.988		1.753		1.061
	TEU_02010	Membrane bound hydrogenase, NiFe-hydrogenase subunit MbhL	1.19904		0.877193		0.882		1.477	*	0.844		1.085		1.305		1.125		1.557		1.358
	TEU_02015	Membrane bound hydrogenase, MbhM subunit	1.33333		3.24675		1.02		2.027	*	---		---		0.907	*	1.017		0.931		1.055
	TEU_02020	Membrane bound hydrogenase, 4Fe-4S cluster-binding subunit MbhN	1.80832	*	0.971817		1.002		0.627	*	1.9	*	1.626	*	0.942		1.442		1.652	*	2.004
MBX
	TEU_08440	Membrane bound hydrogenase, 4Fe-4S cluster-binding subunit MbhN	0.384468	*	1.86567		0.844	*	0.893		0.967		0.607	*	0.776	*	1.24	*	0.751		1.102
	TEU_08445	NADH-ubiquinone oxidoreductase, mutant site of NiFe-hydrogenase MbhL	---		---		0.884		1.673	*	0.925		1.033		0.94		1.386	*	1.062		1.423	*
	TEU_08450	Membrane bound hydrogenase, MbhK subunit	1.21655		1.12867		0.852	*	1.038		0.688	*	1.05		1.124		1.289		0.87		0.946
	TEU_08455	Membrane bound hydrogenase, 4Fe-4S cluster-binding subunit MbhJ	0.65189		1.41844		0.9		1.036		0.535	*	0.553	*	1.143		1.631	*	0.891	*	1.08
	TEU_08460	Membrane bound hydrogenase, MbhM subunit	0.598802	*	1.34771		1.241	*	2.061	*	0.321	*	0.369		1.22		1.416		0.978		1.166
	TEU_08465	Multisubunit Na+/H+ antiporter, MrpD subunit	1.29366	*	1.01523		1.571	*	2.25	*	0.27		0.691		1.038		1.381	*	0.854	*	1.045
	TEU_08470	Multisubunit Na+/H+ antiporter, MrpD subunit	0.793651		6.09756		1.309		1.632	*	0.765		0.933		0.627	*	1.12		1.02		1.548	*
	TEU_08475	Multisubunit Na+/H+ antiporter, MrpC subunit	---		---		---		---		---		---		---		---		---		---
	TEU_08480	Multisubunit Na+/H+ antiporter, MrpB subunit	---		---		1.693	*	2.376	*	---		---		0.761		1.187	*	0.702		1.566	*
	TEU_08485	Multisubunit Na+/H+ antiporter, MrpB subunit	---		---		---		---		---		---		1.064		0.933		1.381	*	1.255	*
	TEU_08490	Multisubunit Na+/H+ antiporter, MrpG subunit	0.495786	*	1.40056		1.471	*	1.962	*	0.18		0.483		0.996		1.097		1.052		1.19	*
	TEU_08495	Multisubunit Na+/H+ antiporter, MrpF subunit	---		---		---		---		---		---		---		---		---		---
	TEU_08500	Multisubunit Na+/H+ antiporter, MrpE subunit	---		---		2.015	*	2.04		0.3		0.633		1.283	*	1.011		1.104		0.894
Sur
	TEU_06550	Archaeal heat shock regulator, ArsR family	1.21212		4.97512		0.932		1.217	*	0.455	*	0.717		0.961		1.118		0.991		1.134
NSR
	TEU_06045	Coenzyme A-dependent NAD(P)H sulfur oxidoreductase	1.03627		3.93701		1.407		0.683		0.985		0.989		0.75		1.135	*	0.554		1.068
Pdo
	TEU_06555	glutaredoxin-like protein，protein disulfide oxidoreductase	0.632911		0.69541	*	0.939		0.814	*	0.856		0.891		1.163	*	1.292		0.886		0.91	*
FHL1
	TEU_06120	Transcriptional regulator, TetR family	---		---		0.693		2.09		---		---		0.392	*	1.225		0.605		2.063
	TEU_06125	Formate dehydrogenase	0.847458		4.01606		0.894	*	0.486	*	1.305	*	0.874	*	0.634		0.868		0.947		1.367
	TEU_06130	Formate hydrogenlyase	0.834028		0.680272		0.992		0.789		2.709	*	1.777	*	0.498	*	0.806		0.924		1.392	*
	TEU_06135	Multisubunit Na+/H+ antiporter, MrpD subunit	---		---		---		---		---		---		0.136		2.73		0.226	*	4.5
	TEU_06140	Multisubunit Na+/H+ antiporter, MrpD subunit	1.29366		2.78552		1.233	*	0.809	*	---		---		0.764	*	0.9		0.743	*	0.76
	TEU_06145	Membrane bound hydrogenase, MbhM subunit	0.540833		7.40741	*	1.043		0.709	*	---		---		0.559	*	0.834	*	0.784	*	1.131
	TEU_06150	Membrane bound hydrogenase, MbhK subunit	1.04603		2.21239	*	0.944		0.746	*	1.035		0.87		0.741		0.878	*	0.868		1.007
	TEU_06155	Membrane bound hydrogenase, 4Fe-4S cluster-binding subunit MbhJ	0.886525		1.04603		1.46		1.03		1.39		1.257		0.765	*	0.805	*	1.54	*	1.535	*
	TEU_06160	Membrane bound hydrogenase, 4Fe-4S cluster-binding subunit MbhJ	0.965251		2.57069		1.13		0.474	*	0.609		1.578	*	0.883		1.028		1.136		1.575	*
	TEU_06165	hypothetical protein	1.57233	*	1.64474		---		---		---		---		---		---		---		---
	TEU_06170	hypothetical protein	---		---		---		---		---		---		---		---		---		---
	TEU_06175	Multisubunit Na+/H+ antiporter, MrpD subunit	---		---		---		---		---		---		0.807		0.86		0.696	*	0.873
	TEU_06180	Multisubunit Na+/H+ antiporter, MrpD subunit	0.896057		1.46199		1.056		0.929		---		---		0.888		0.945		0.755	*	0.75
	TEU_06185	Multisubunit Na+/H+ antiporter, MrpF subunit	---		---		---		---		---		---		---		---		---		---
	TEU_06190	Multisubunit Na+/H+ antiporter, MrpG subunit	---		---		---		---		---		---		0.628	*	0.929		0.594	*	0.722	*
	TEU_06195	Multisubunit Na+/H+ antiporter, MrpB subunit	---		---		---		---		---		---		---		---		---		---
	TEU_06200	Multisubunit Na+/H+ antiporter, MrpB subunit	---		---		---		---		---		---		---		---		---		---
	TEU_06205	Multisubunit Na+/H+ antiporter, MrpC subunit	---		---		---		---		---		---		---		---		---		---
	TEU_06210	Multisubunit Na+/H+ antiporter, MrpE subunit	0.791766		0.976562		1.12		0.763		0.516		0.991		0.899		1.174	*	0.784	*	1.051
	TEU_06215	Multisubunit Na+/H+ antiporter, MrpD subunit	---		---		---		---		---		---		0.962		0.995		0.838		0.889
FHL2																					---
	TEU_09745	Formate dehydrogenase	1.18203	*	1.07759		1.32	*	1.54	*	0.834		1.391	*	1.074		0.864	*	1.332	*	1.083
	TEU_09750	Formate hydrogenlyase	---		---		---		---		---		---		1.842	*	1.265		3.327	*	2.095	*
	TEU_09755	Multisubunit Na+/H+ antiporter, MrpD subunit	---		---		---		---		---		---		0.665		1.123		0.955		1.349
	TEU_09760	Multisubunit Na+/H+ antiporter, MrpD subunit	1.10865		0.613121		1.504	*	1.941		---		---		1.069		0.953		0.934	*	0.898
	TEU_09765	Membrane bound hydrogenase, MbhM subunit	---		---		1.646		0.776		---		---		0.748	*	0.873		0.796		1.037
	TEU_09770	Membrane bound hydrogenase, MbhK subunit	1.20048		1.41243		1.022		1.643	*	0.521		0.957		0.962		1.15	*	0.783		0.96
	TEU_09775	Multisubunit Na+/H+ antiporter, MrpD subunit	1.23305	*	0.959693		1.197	*	1.012		1.624	*	1.249	*	1.293	*	1.078		1.987		1.342
	TEU_09780	Membrane bound hydrogenase, 4Fe-4S cluster-binding subunit MbhJ	1.09051		1.00806		1.663	*	0.84	*	0.378	*	0.895		1.125		1.074		0.901	*	0.845	*
	TEU_09785	hypothetical protein	1.04167		0.75815		0.95		1.148		---		---		---		---		---		---
	TEU_09790	Multisubunit Na+/H+ antiporter, MrpF subunit	---		---		---		---		---		---		---		---		---		---
	TEU_09795	Multisubunit Na+/H+ antiporter, MrpG subunit	0.931966		0.65445		2.055	*	2.032	*	0.495		0.786		0.6		1.325	*	0.701	*	1.453
	TEU_09800	Multisubunit Na+/H+ antiporter, MrpB subunit	---		---		---		---		---		---		---		---		---		---
	TEU_09805	Multisubunit Na+/H+ antiporter, MrpB subunit	---		---		1.757		1.625		---		---		0.92		0.989		1.086		0.98
	TEU_09810	Multisubunit Na+/H+ antiporter, MrpC subunit	---		---		1.052		1.441		---		---		1.366		1.083		1.191	*	0.909
	TEU_09815	Multisubunit Na+/H+ antiporter, MrpE subunit	1.20192	*	0.691563	*	1.527	*	1.44	*	0.262	*	0.883		1.167	*	0.971		1.02		0.797
	TEU_09820	Multisubunit Na+/H+ antiporter, MrpD subunit	---		---		---		---		---		---		1.076		1.075		0.945		0.966
SHII
	TEU_09725	Sulfhydrogenase II subunit a	0.675219		0.428082	*	0.958		0.868		2.09		0.853		1.075		0.897		0.732		0.639	*
	TEU_09730	Sulfhydrogenase II subunit d	---		---		---		---		---		---		---		---		---		---
	TEU_09735	Sulfhydrogenase II subunit g	---		---		0.676		0.322		---		---		---		---		---		---
	TEU_09740	Sulfhydrogenase II subunit b	---		---		---		---		---		---		---		---		---		---
Chemotaxis
	TEU_11665	Positive regulator of CheA protein activity (CheW)	0.87184		0.825083		0.813	*	0.993		0.187		0.503		1.479		0.948		1.462		0.941
	TEU_11670	Methyl-accepting chemotaxis protein	0.776398		0.420521		0.693	*	0.716	*	0.26		2.078	*	1.676		0.869		1.562		0.764
	TEU_11675	Chemotaxis protein methyltransferase CheR (EC 2.1.1.80)	---		---		---		---		---		---		1.245		1.376		1.642	*	2.023	*
	TEU_11680	Chemotaxis regulator - transmits chemoreceptor signals to flagelllar motor components CheY	0.847458		1.69492		0.684	*	0.519	*	0.361		2.647	*	0.618		0.71		0.989		1.102
	TEU_11685	Chemotaxis response regulator protein-glutamate methylesterase CheB (EC 3.1.1.61)	1.21803		1.49031		0.695	*	0.704	*	0.397	*	1.354	*	0.936		1.197	*	1.398	*	1.936
	TEU_11690	Signal transduction histidine kinase CheA (EC 2.7.3.-)	1.41243	*	0.461894		0.729	*	0.993		0.356	*	2.258	*	1.139		1.112		1.081		1.015
	TEU_11695	Chemotaxis protein CheC, inhibitor of MCP methylation	---		---		1.051		0.797		---		---		1.015		1.402	*	0.432	*	0.756
	TEU_11700	Chemotaxis protein CheC, inhibitor of MCP methylation	---		---		0.515	*	0.737		0.171		0.892		1.141		1.129		1.033		1.037
	TEU_11705	Chemotaxis protein CheD	---		---		1.004		0.673		0.466	*	1.078		0.568		1.168		0.797		1.588
	TEU_01400	Methyl-accepting chemotaxis protein	0.841043		0.463177		1.105		1.21		0.384		0.829		1.742		1.538		1.064		0.871
	TEU_02905	Methyl-accepting chemotaxis protein	---		---		1.531		1.558		0.31		1.528		0.474	*	0.446	*	1.151	*	1.105
	TEU_03150	Methyl-accepting chemotaxis protein	---		---		---		---		---		---		1.546	*	1.066		1.59	*	1.065
	TEU_04940	Methyl-accepting chemotaxis protein	1.43266	*	0.317965	*	0.997		1.196	*	0.413		1.567	*	1.633		1.266	*	1.427		1.104
	TEU_07885	Methyl-accepting chemotaxis protein	1.23153		0.424809		0.57	*	0.803		0.248		1.809	*	2.295	*	1.481	*	1.095		0.664
	TEU_11595	Flagella-related protein FlaJ	---		---		---		---		---		---		1.4	*	1.397	*	1.176		1.05
	TEU_11600	Flagella-related protein FlaI	1.21359		0.243546		0.751		0.529		---		---		1.548		1.358	*	1.21		1.068
	TEU_11605	Flagella-related protein FlaH	---		---		1.197		0.936		---		---		1.785	*	1.621		1.144		0.834
	TEU_11610	Flagella-related protein FlaG	---		---		---		---		---		---		---		---		---		---
	TEU_11615	Flagella-related protein FlaF	---		---		---		---		---		---		0.522		2.181	*	0.839		3.397
	TEU_11620	Flagella-related protein FlaD	1.55763	*	0.391083		0.683		0.616	*	0.419		2.196	*	1.272	*	0.96		2.036	*	1.544	*
	TEU_11625	Flagella-related protein FlaC	0.781861		0.319693	*	---		---		---		---		1.78	*	0.831	*	2.567	*	1.283	*
	TEU_11630	Flagellin FlaB	---		---		0.558	*	0.466	*	0.131	*	1.222		1.131		1.506	*	0.812	*	1.08
	TEU_11635	Flagellin FlaB	---		---		0.435	*	0.37	*	0.297	*	1.576	*	1.825	*	0.911		2.41		1.116
	TEU_11640	Flagellin FlaB	1.9084		1.75439		0.648		0.559	*	0.2		1.157	*	0.802		1.463		0.622		1.16	*
	TEU_11642	Flagellin FlaB	0.171644		1.4245		0.572	*	0.382		0.17		1.482	*	2.013		1.229	*	0.746		0.498
	TEU_11645	Flagellin FlaB	1.28535	*	0.161057	*	0.564	*	0.558	*	0.105		0.942		3.12	*	1.266	*	0.786		0.325
Fe transporter
	TEU_05030	Ferrous ion ABC transporter, ATPase component	1.26582		1.23762		1.565	*	1.344		1.775		0.789		1.185	*	0.803	*	0.896		0.557	*
	TEU_08000	Ferrous ion ABC transporter, periplasmic component	0.877963		1.27877		1.003		1.418	*	0.45		1.011		1.048		0.973		1.165		1.031
	TEU_08390	Ferrous iron transport protein B	0.957854		0.634921		1.625		0.557	*	0.289	*	0.303		0.345	*	1.499	*	0.315	*	1.304	*
	TEU_08885	Ferrous iron transport protein A	1.48148		1.06157		1.578	*	1.167	*	0.569	*	1.623	*	0.734		1.847		0.967		1.976
	TEU_08880	Ferrous iron transport protein B	0.881057		0.759878		1.405		0.683	*	0.284	*	1.121		0.805	*	1.004		0.844		1.091
	TEU_09005	Iron transport periplasmic binding protein precursor,iron complex transport system substrate-binding protein	1.08932		0.175747	*	0.857	*	1.091		4.23		0.92		1.238		1.045		1.623		1.4	*
[NiFe] Hydrogenase
	TEU_06085	[NiFe] hydrogenase metallocenter assembly protein HypE	0.966184		0.988142		0.828	*	0.865	*	1.543		1.118	*	1.096		0.879		0.677		0.642
	TEU_06100	[NiFe] hydrogenase metallocenter assembly protein HypF	1.38889	*	0.763942		1.464	*	1.287		0.567	*	0.854		0.928		0.995		0.94		0.992
	TEU_06105	[NiFe] hydrogenase metallocenter assembly protein HypD	1.22399		3.003	*	0.994		1.233	*	---		---		0.948		1.057		0.846	*	0.847	*
	TEU_06110	[NiFe] hydrogenase metallocenter assembly protein HypC	0.431406		0.594884		---		---		---		---		---		---		---		---
[FeS] related
	TEU_04545	Ferredoxin	1.46413	*	1.37931		1.729		0.791		1.013		8.701	*	1.687		0.654		1.302	*	0.405	*
	TEU_06280	Ferredoxin	---		---		2.341		3.413		0.986		1.381		---		---		---		---
	TEU_06285	Iron-sulfur cluster assembly ATPase protein SufC	---		---		---		---		---		---		0.376	*	1.585		0.577		3.524	*
	TEU_06290	Iron-sulfur cluster assembly protein SufB	---		---		---		---		1.206		1.298		---		---		---		---
	TEU_06545	Ferredoxin	---		---		0.636	*	0.668	*	0.692	*	1.635	*	---		---		---		---
	TEU_06620	Tungsten-containing aldehyde:ferredoxin oxidoreductase (EC 1.2.7.5)	0.963391		0.564334	*	0.8		0.979		2.286	*	0.622	*	1.151		1.194		0.484		0.508	*
	TEU_07835	Predicted Fe-S-cluster redox enzyme	1.0917		0.993049		1.488		1.001		1.294		0.604		1.18		2.519	*	0.884		1.992	*
	TEU_07850	Fe-S oxidoreductase	---		---		---		---		---		---		---		---		---		---
	TEU_10675	Tungsten-containing aldehyde:ferredoxin oxidoreductase (EC 1.2.7.5)	0.587199	*	0.856898		1.125		0.824		3.39		0.812	*	0.907		0.981		0.882		0.957
	TEU_05015	Fe-S oxidoreductase	---		---		---		---		---		---		---		---		---		---
	TEU_07850	Fe-S oxidoreductase	---		---		---		---		---		---		---		---		---		---
	TEU_08770	Uncharacterized Fe-S oxidoreductase MJ0550	---		1.82482		1.191	*	2.036	*	---		---		0.827		1.284	*	0.598	*	1.328
	TEU_01650	Cytosolic Fe-S cluster assembling factor NBP35	1.00705		0.933707		1.06		0.723		1.165		0.735		0.903		0.838	*	0.885		0.826
	TEU_01655	Pyruvate:ferredoxin oxidoreductase, beta subunit (EC 1.2.7.1)	1.64745	*	1.81159	*	0.65		1.029		3.049		0.783		0.868		1.037		0.903		1.023
	TEU_01660	Pyruvate:ferredoxin oxidoreductase, alpha subunit (EC 1.2.7.1)	0.764526		2.39234	*	0.708		0.825		0.993		0.547	*	0.698	*	0.854		0.634		0.801
	TEU_01665	Pyruvate:ferredoxin oxidoreductase, delta subunit (EC 1.2.7.1)	0.92081		1.43678	*	0.727	*	0.502	*	3.758	*	4.471		0.704	*	0.813	*	0.731	*	0.649
	TEU_01685	Pyruvate:ferredoxin oxidoreductase, gamma subunit (EC 1.2.7.1) / Ketoisovalerate oxidoreductase subunit VorG (EC 1.2.7.7)	0.858369		1.13379		0.814	*	0.516	*	2.406		2.018		0.897		0.934		1.175		1.153
	TEU_08770	Uncharacterized Fe-S oxidoreductase MJ0550	---		1.82482		1.191	*	2.036	*	---		---		0.827		1.284	*	0.598	*	1.328
	TEU_09685	ATP-dependent protease La (EC 3.4.21.53) Type II	1.38889	*	1.20482	*	1.213		1.762	*	---		---		1.03		1.072		1.612	*	1.521	*
	TEU_09690	Iron-sulfur cluster assembly ATPase protein SufC	0.94162		0.266028		1.079		0.771		0.765	*	0.768	*	0.698		1.197	*	0.563	*	0.957
	TEU_09695	Iron-sulfur cluster assembly protein SufB	---		0.458295		0.875	*	0.607		0.667		0.654	*	0.789	*	1.25	*	0.668	*	1.042
	TEU_00400	Sulfide dehydrogenase (flavoprotein) subunit SudB	1.42045		2.35849		1.372		1.103		0.481	*	0.431	*	1.025		1.055		0.526		0.587
Frh
	TEU_01935	Coenzyme F420 hydrogenase alpha subunit (FruA) (EC 1.12.98.1)	1.15741		1.28041		1.174		1.082		0.437	*	1.122		0.786		1.085		0.998		1.156
	TEU_01940	Coenzyme F420 hydrogenase gamma subunit (FrcG) (EC 1.12.98.1)	---		---		1.507	*	0.757		---		---		1.036		0.825		2.207	*	1.5	*
	TEU_01945	Putative coenzyme F420-dependent oxidoreductase MJ1349	1.002		0.956023		1.195	*	1.367	*	0.624		0.947		1.072		0.746		1.384		0.821

## Sheet: Antioxidation
	Gene ID	Function	HpH	Sig	LpH	Sig	LS	Sig	HS	Sig	LT	Sig	HT	Sig	HP	Sig	HP@95℃	Sig	HT@10MPa	Sig	HT@40MPa
Antioxidation	TEU_08965	Superoxide reductase (EC 1.15.1.2)，SOR	1.91571		3.81679	*	0.547	*	0.527	*	2.489	*	1.026		0.947		0.559	*	0.37		0.234
	TEU_09150	Probable peroxiredoxin (EC 1.11.1.15)	1.1655	*	1.49701		0.817		0.812	*	0.753		1.536		0.674		0.645		0.997		0.963
	TEU_08960	Rubredoxin,Rd	---	---	---	---	---	---	---	---	---		---		---	---	---	---	---	---	---	---
	TEU_08955	Rubrerythrin, Rdr	0.979432		2.14592	*	1.12		1.417	*	4.153	*	1.115		---		---		---		---
