# Supplementary material for: Cross-Stress Adaptation in a Piezophilic and Hyperthermophilic Archaeon From Deep Sea Hydrothermal Vent
Source: Front Microbiol. 2020 Sep 10;11:2081. doi: 10.3389/fmicb.2020.02081 (PMC7511516; doi:10.3389/fmicb.2020.02081)
Supplement: Supplementary file 1 [file Data_Sheet_1.ZIP › Supplemental_material/Supplemental_DataS3.xlsx]

## Sheet: GO enrichment
Stress	Function and process	GO number	GO term	P-Value
LT	Biosynthesis and metabolism of amino acids	GO:0043038	amino acid activation	0.0378659
		GO:0009063	cellular amino acid catabolic process	0.0299493
		GO:0042219	cellular modified amino acid catabolic process	0.0468364
		GO:0018193	peptidyl-amino acid modification	0.0104259
		GO:0018202	peptidyl-histidine modification	0.0468364
		GO:0044282	small molecule catabolic process	0.0149924
	Biosynthesis and protection of biomacromolecular	GO:0043039	tRNA aminoacylation	0.0378659
		GO:0006418	tRNA aminoacylation for protein translation	0.0378659
		GO:0006464	cellular protein modification process	0.0255908
		GO:0036211	protein modification process	0.0255908
	Ion transport and binding	GO:0051539	4 iron 4 sulfur cluster binding	0.0324667
		GO:0015293	symporter activity	0.0413727
		GO:0015081	sodium ion transmembrane transporter activity	0.0413727
		GO:0046872	metal ion binding	0.0275002
		GO:0031419	cobalamin binding	0.0413727
		GO:0043169	cation binding	0.0258473
	Carbohydrate metabolism	GO:0016052	carbohydrate catabolic process	0.0149582
		GO:0046395	carboxylic acid catabolic process	0.0299493
		GO:0043648	dicarboxylic acid metabolic process	0.0468364
		GO:0006007	glucose catabolic process	0.0299493
		GO:0006006	glucose metabolic process	0.0497034
		GO:0006096	glycolysis	0.0144664
		GO:0019320	hexose catabolic process	0.0299493
		GO:0019318	hexose metabolic process	0.0497034
		GO:0046365	monosaccharide catabolic process	0.0299493
		GO:0044724	single-organism carbohydrate catabolic process	0.0149924
		GO:0044723	single-organism carbohydrate metabolic process	0.0311842
		GO:0044712	single-organism catabolic process	0.0149924
	Coenzyme metabolism	GO:0009109	coenzyme catabolic process	0.0468364
	Division	GO:0051301	cell division	0.0497034
	Membrane lipids synthesis	GO:0006644	phospholipid metabolic process	0.0253285
	Peptidase	GO:0070011	peptidase activity, acting on L-amino acid peptides	0.0150638
		GO:0008237	metallopeptidase activity	0.0423908
LS	Biosynthesis and metabolism of amino acids	GO:1901607	alpha-amino acid biosynthetic process	0.0265456
	Biosynthesis and protection of biomacromolecular	GO:0009058	biosynthetic process	0.044725
		GO:0034645	cellular macromolecule biosynthetic process	0.00173983
		GO:0009059	macromolecule biosynthetic process	0.00185101
		GO:0006412	translation	0.00020138
		GO:0044249	cellular biosynthetic process	0.0429602
		GO:1901576	organic substance biosynthetic process	0.026081
		GO:0010467	gene expression	0.002336
		GO:0044267	cellular protein metabolic process	0.0044046
		GO:0019538	protein metabolic process	0.0189306
		GO:0005198	structural molecule activity	0.00034741
		GO:0003735	structural constituent of ribosome	0.0021579
		GO:0019843	rRNA binding	0.040461
		GO:0003723	RNA binding	0.0107364
	Signal transduction	GO:0000160	phosphorelay signal transduction system	0.0127034
		GO:0007154	cell communication	6.40785e-05
		GO:0035556	intracellular signal transduction	0.0419934
		GO:0009605	response to external stimulus	0.0293925
		GO:0007165	signal transduction	0.00023231
		GO:0023052	signaling	0.00023231
		GO:0044700	single organism signaling	0.00023231
		GO:0004871	signal transducer activity	0.000149567
		GO:0060089	molecular transducer activity	0.000149567
		GO:0006928	cellular component movement	0.0293925
	Energetic processes	GO:0008137	NADH dehydrogenase (ubiquinone) activity	0.0458059
	Translation factor	GO:0003743	translation initiation factor activity	0.028718
		GO:0008135	translation factor activity, nucleic acid binding	0.0342528
		GO:0006413	translational initiation	0.0395941
	Regulation	GO:0010608	posttranscriptional regulation of gene expression	0.0368331
		GO:0032268	regulation of cellular protein metabolic process	0.0368331
		GO:0051246	regulation of protein metabolic process	0.0368331
		GO:0006417	regulation of translation	0.0368331
LpH	Biosynthesis and metabolism of amino acids	GO:0043038	amino acid activation	0.0156001
	Biosynthesis and protection of biomacromolecular	GO:0009058	biosynthetic process	0.0280389
		GO:0034645	cellular macromolecule biosynthetic process	0.0116366
		GO:0009059	macromolecule biosynthetic process	0.00873233
		GO:0006412	translation	0.00755689
		GO:0044249	cellular biosynthetic process	0.0153396
		GO:1901576	organic substance biosynthetic process	0.0160661
		GO:0043039	tRNA aminoacylation	0.0156001
		GO:0006418	tRNA aminoacylation for protein translation	0.0156001
		GO:0044267	cellular protein metabolic process	0.0136316
		GO:0016875	ligase activity, forming carbon-oxygen bonds	0.0206117
		GO:0016876	ligase activity, forming aminoacyl-tRNA and related compounds	0.0206117
		GO:0004812	aminoacyl-tRNA ligase activity	0.0206117
		GO:0016874	ligase activity	0.0452425
	Ion transport and binding	GO:0051539	4 iron, 4 sulfur cluster binding	0.0206117
		GO:0005506	iron ion binding	0.0243971
	Oxidoreductase	GO:0016625	oxidoreductase activity, acting on the aldehyde or oxo group of donors, iron-sulfur protein as acceptor	0.0409707
	Regulation	GO:0009889	regulation of biosynthetic process	0.0361386
		GO:0031326	regulation of cellular biosynthetic process	0.0361386
		GO:2000112	regulation of cellular macromolecule biosynthetic process	0.0361386
		GO:0031323	regulation of cellular metabolic process	0.0361386
		GO:0010556	regulation of macromolecule biosynthetic process	0.0361386
		GO:0060255	regulation of macromolecule metabolic process	0.0361386
		GO:0080090	regulation of primary metabolic process	0.0361386
HT	Biosynthesis and metabolism of amino acids	GO:1901606	alpha-amino acid catabolic process	0.0252911
	Biosynthesis and protection of biomacromolecular	GO:0005198	structural molecule activity	0.0126771
		GO:0003735	structural constituent of ribosome	0.0199383
		GO:0034062	RNA polymerase activity	0.0156526
		GO:0003899	DNA-directed RNA polymerase activity	0.0156526
	Ion transport and binding	GO:0051539	4 ion, 4 sulfur cluster binding	0.0397112
		GO:0051536	iron-sulfur cluster binding	0.0146284
		GO:0008270	zinc ion binding	0.030978
		GO:0051540	metal cluster binding	0.0146284
	Signal transduction	GO:0004871	signal transducer activity	0.0464668
		GO:0060089	molecular transducer activity	0.0464668
		GO:0000160	phosphorelay signal transduction system	0.0272356
	Phosphorus transfer	GO:0016772	transferring phosphorus-containing groups	0.0253248
	Amine biosynthesis and metabolism	GO:0009309	amine biosynthetic process	0.00242385
		GO:0009308	amine metabolic process	0.0109463
		GO:0042401	cellular biogenic amine biosynthetic process	0.0272356
HS	Biosynthesis and metabolism of amino acids	GO:0043038	amino acid activation	0.00485695
		GO:0080130	L-phenylalanine:2-oxoglutarate aminotransferase activity	0.0455301
		GO:0070546	L-phenylalanine aminotransferase activity	0.0455301
	Biosynthesis and protection of biomacromolecular	GO:0034645	cellular macromolecule biosynthetic process	0.000944588
		GO:0009059	macromolecule biosynthetic process	0.000715067
		GO:0006412	translation	0.00013633
		GO:0043039	tRNA aminoacylation	0.00485695
		GO:0006418	tRNA aminoacylation for protein translation	0.00485695
		GO:0044267	cellular protein metabolic process	0.000356758
		GO:0019538	protein metabolic process	0.000688713
		GO:0005198	structural molecule activity	0.00163558
		GO:0003735	structural constituent of ribosome	0.00517043
		GO:0016875	forming carbon-oxygen bonds	0.000781467
		GO:0016876	forming aminoacyl-tRNA and related compounds	0.000781467
		GO:0004812	aminoacyl-tRNA ligase activity	0.000781467
	Ion transport and binding	GO:0022890	inorganic cation transmembrane transporter activity	0.0371912
		GO:0022804	active transmembrane transporter activity	0.0321516
	Energetic processes	GO:0008137	NADH dehydrogenase (ubiquinone) activity	0.0474678
	Peptidase	GO:0008238	exopeptidase activity	0.0269695
	Transferase activity	GO:0016757	transferase activity	0.00517043
HpH	Biosynthesis and metabolism of amino acids	GO:0016881	acid-amino acid ligase activity	0.0321429
	Biosynthesis and protection of biomacromolecular	GO:0009058	biosynthetic process	0.0125456
		GO:0018130	heterocycle biosynthetic process	0.0349819
		GO:0019843	rRNA binding	0.0095751
		GO:0005198	structural molecule activity	0.0095751
		GO:0003735	structural constituent of ribosome	0.0095751
		GO:0044267	cellular protein metabolic process	0.0195882
	Ion transport and binding	GO:0015077	monovalent inorganic cation transmembrane transporter activity	0.0301552
	Mo-molybdopterin biosynthesis and metabolism	GO:0032324	molybdopterin cofactor biosynthetic process	0.0265508
		GO:0043545	molybdopterin cofactor metabolic process	0.0265508
		GO:0006777	Mo-molybdopterin cofactor biosynthetic process	0.0265508
		GO:0019720	Mo-molybdopterin cofactor metabolic process	0.0265508
	Nucleoside biosynthesis and metabolism	GO:0009132	nucleoside diphosphate metabolic process	0.0346576
		GO:0006165	nucleoside diphosphate phosphorylation	0.0124716
		GO:0046939	nucleotide phosphorylation	0.0346576
		GO:0009145	purine nucleoside triphosphate biosynthetic process	0.0481766
		GO:0006164	purine nucleotide biosynthetic process	0.0202038
		GO:0009206	purine ribonucleoside triphosphate biosynthetic process	0.0481766
		GO:0009152	purine ribonucleotide biosynthetic process	0.0464712
		GO:0072522	purine-containing compound biosynthetic process	0.0429558
		GO:0006228	UTP biosynthetic process	0.0124716
		GO:0046051	UTP metabolic process	0.0124716
	Kinase activity	GO:0004550	nucleoside diphosphate kinase activity	0.0115325
		GO:0019205	nucleobase-containing compound kinase activity	0.0456698
HP	Membrane lipids synthesis	GO:0044255	cellular lipid metabolic process	0.0404991
		GO:0008299	isoprenoid biosynthetic process	0.0453963
		GO:0006720	isoprenoid metabolic process	0.0453963
		GO:0008610	lipid biosynthetic process	0.0285279
		GO:0006629	lipid metabolic process	0.0404991
	Regulation	GO:0009889	regulation of biosynthetic process	0.0407116
		GO:0031326	regulation of cellular biosynthetic process	0.0407116
		GO:2000112	regulation of cellular macromolecule biosynthetic process	0.0407116
		GO:0031323	regulation of cellular metabolic process	0.0407116
		GO:0010556	regulation of macromolecule biosynthetic process	0.0407116
		GO:0060255	regulation of macromolecule metabolic process	0.0407116
		GO:0080090	regulation of primary metabolic process	0.0407116
		GO:0048518	positive regulation of biological process	0.0334231
		GO:0009891	positive regulation of biosynthetic process	0.0334231
		GO:0031328	positive regulation of cellular biosynthetic process	0.0334231
		GO:0031325	positive regulation of cellular metabolic process	0.0334231
		GO:0048522	positive regulation of cellular process	0.0334231
		GO:0010557	positive regulation of macromolecule biosynthetic process	0.0334231
		GO:0010604	positive regulation of macromolecule metabolic process	0.0334231
		GO:0009893	positive regulation of metabolic process	0.0334231
		GO:0050794	regulation of cellular process	0.0446195
		GO:0010468	regulation of gene expression	0.0342206
	Response	GO:0050896	response to stimulus	0.0380349
		GO:0006950	response to stress	0.0335639
	Nuclease	GO:0016893	endonuclease activity, active with either ribo- or deoxyribonucleic acids and producing 5'-phosphomonoesters	0.010816

## Sheet: Energetic process under LS&HS
GO iterm	GO function	Gene in this iterm	Annotation	Abbr.	LS	HS
GO:0008137	NADH dehydrogenase (ubiquinone) activity	TEU_06140	Multisubunit Na+/H+ antiporter, MrpD subunit	(FHL1) MrpD	1.23	NS
		TEU_08460	Membrane bound hydrogenase, MbhM subunit	(MBX) MbhM	1.24	2.06
		TEU_02005	Membrane bound hydrogenase, MbhK subunit	(MBH) MbhK	0.73	NS
		TEU_09780	Membrane bound hydrogenase, 4Fe-4S cluster-binding subunit MbhJ	(FHL2) MbhJ	1.66	NS
		TEU_04680	NADP-reducing hydrogenase, subunit C	--	1.32	1.79
		TEU_01940	Coenzyme F420 hydrogenase gamma subunit (FrcG) (EC 1.12.98.1)	FrhG	1.51	NS
		TEU_09760	Multisubunit Na+/H+ antiporter, MrpD subunit	(FHL2) MrpD	1.5	NS
		TEU_02000	Membrane bound hydrogenase, 4Fe-4S cluster-binding subunit MbhJ	(MBH) MbhJ	0.79	NS
		TEU_08465	Multisubunit Na+/H+ antiporter, MrpD subunit	(MBX) MrpD	1.57	2.25
		TEU_02015	Membrane bound hydrogenase, MbhM subunit	(MBH) MbhM	NS	2.03
		TEU_02010	Membrane bound hydrogenase, NiFe-hydrogenase subunit MbhL	(MBH) MbhL	NS	1.48
		TEU_06160	Membrane bound hydrogenase, 4Fe-4S cluster-binding subunit MbhJ	(FHL1) MbhJ	NS	0.47
		TEU_06150	Membrane bound hydrogenase, MbhK subunit	(FHL1) MbhK	NS	0.75
		TEU_08470	Multisubunit Na+/H+ antiporter, MrpD subunit	(MBX) MrpD	NS	1.63
		TEU_08445	NADH-ubiquinone oxidoreductase, mutant site of NiFe-hydrogenase MbhL	(MBX) MbhL	NS	1.67
		TEU_01985	Multisubunit Na+/H+ antiporter, MrpD subunit	(MBH) MrpD	NS	2.69
		TEU_09770	Membrane bound hydrogenase, MbhK subunit	(FHL2) MbhK	NS	1.64

## Sheet: Membrane lipids under LT&HP
GO iterm	GO function	Gene in this iterm	Annotation	Pathway	LT
GO:0006644	phospholipid metabolic process	TEU_11035	Glycerol-1-phosphate dehydrogenase [NAD(P)] (EC 1.1.1.261)	DHAP => Glyc1P	1.68
		TEU_11545	Archaetidylglycerol synthase, CDP-diacylglycerol-glycerol-3-phosphate 3-phosphatidyltransferase (EC 2.7.8.5)	Synthesis precursor of Archaetidylglycerol (AG)	0.33
		TEU_00185	Inositol-1-phosphate synthase (EC 5.5.1.4)	Synthesis precursor of Archaetidylinositol (AI) and precursor to DIP	1.46
		TEU_11050	Inositol-1-monophosphatase (EC 3.1.3.25)	The final enzyme to synthesis DIP	0.58
		TEU_10660	Geranylgeranylglyceryl phosphate synthase (EC 2.5.1.41)	GGPP + Glyc1P => GGGP	1.49
GO iterm	GO function	Gene in this iterm	Annotation	Pathway	HP
GO:0008610 GO:0006629 GO:0044255	lipid biosynthetic process lipid metabolic process cellular lipid metabolic process	TEU_04265	DGGGP synthase, digeranyl-geranyl-glyceryl phosphate synthase	GGGP => DGGGP	1.39
		TEU_00580	Hydroxymethylglutaryl-CoA synthase (EC 2.3.3.10)	Synthesis HMG-CoA	0.45
		TEU_07265	Hydroxymethylglutaryl-CoA reductase (EC 1.1.1.34),(R)-mevalonate + CoA + 2 NADP+ = (S)-3-hydroxy-3-methylglutaryl-CoA + 2 NADPH + 2 H+	HMG-CoA => Mevalonate	0.74
		TEU_05460	Mevalonate kinase (EC 2.7.1.36)	Mevalonate ==> Isopentenyl phosphate	0.44
		TEU_05485	Isoprenyl diphosphate synthase: Dimethylallyltransferase (EC 2.5.1.1), (2E,6E)-farnesyl diphosphate synthase (EC 2.5.1.10), Geranylgeranyl diphosphate synthase (EC 2.5.1.29)	Elongation of the isoprenyl chain: C5 => C10 => C15	1.24
		TEU_10660	Geranylgeranylglyceryl phosphate synthase (EC 2.5.1.41)	GGPP + Glyc1P => GGGP	0.75

## Sheet: Signal transduction under HT&LS
GO iterm	GO function	Gene in this iterm	Annotation	Abbr.	LS	HT
GO:0004871 GO:0060089	signal transducer activity molecular transducer activity	TEU_11690	Signal transduction histidine kinase CheA (EC 2.7.3.-)	CheA	0.73	2.26
		TEU_11670	Methyl-accepting chemotaxis protein	MCP	0.69	2.08
		TEU_07885	Methyl-accepting chemotaxis protein	MCP	0.57	1.81
		TEU_11685	Chemotaxis response regulator protein-glutamate methylesterase CheB (EC 3.1.1.61)	CheB	0.7	1.35
		TEU_11665	Positive regulator of CheA protein activity (CheW)	CheW	NS	NS
		TEU_11680	Chemotaxis regulator - transmits chemoreceptor signals to flagelllar motor components CheY	CheY	0.68	2.65
		TEU_11642	Flagellin FlaB	FlaB	0.57	1.48
		TEU_11645	Flagellin FlaB	FlaB	0.56	NS
		TEU_11635	Flagellin FlaB	FlaB	0.44	1.58
		TEU_05180	Preprotein translocase secY subunit (TC 3.A.5.1.1)	SecY	1.44	0.67
		TEU_01530	Uncharacterized coiled-coil protein, contains DUF342 domain	Unknown	2.21	ND
