# Supplementary material for: Cross-Stress Adaptation in a Piezophilic and Hyperthermophilic Archaeon From Deep Sea Hydrothermal Vent
Source: Front Microbiol. 2020 Sep 10;11:2081. doi: 10.3389/fmicb.2020.02081 (PMC7511516; doi:10.3389/fmicb.2020.02081)
Supplement: Supplementary file 1 [file Data_Sheet_1.ZIP › Supplemental_material/Supplemental_DataS1.xlsx]

## Sheet: Common DEPs
Gene ID	Function	Gene name	HpH	Sig	LpH	Sig	LS	Sig	HS	Sig	LT	Sig	HT	Sig	HP	Sig	HP+HT	Sig	HT@10MPa	Sig	HT@40MPa	Sig
16 common elements in "pH", "S", "T" and "P":
TEU_09175	Molybdenum cofactor biosynthesis protein	MoeA	1.21951	*	0.377501	*	1.391	*	1.472	*	2.116	*	1.028		0.756	*	1.356	*	0.699	*	1.097
TEU_06820	Transcription antitermination factor NusA	NusA	0.884956		0.334001	*	0.799	*	2.439	*	0.584	*	1.566	*	1.726	*	1.127		1.133		0.725	*
TEU_05745	Putative transcription antitermination protein NusG	NusG	0.86881		2.331	*	1.138	*	0.683	*	2.054	*	1.624	*	0.738	*	0.57	*	1.118		0.767
TEU_07125	Nucleotide-binding universal stress protein, UspA family	UspA	1.11732		2.1692	*	1.139		0.594	*	2.074	*	0.765	*	0.655	*	1.038		1.063		1.636	*
TEU_01665	Pyruvate:ferredoxin oxidoreductase, delta subunit (EC 1.2.7.1)	PorD	0.92081		1.43678	*	0.727	*	0.502	*	3.758	*	4.471		0.704	*	0.813	*	0.731	*	0.649
TEU_04820	Ribosome maturation protein Sdo1	Sdo1	1.1325		0.615006	*	1.329		2.455	*	2.241	*	1.219		1.214	*	0.869		1.936	*	1.309	*
TEU_02000	Membrane bound hydrogenase (MBH), 4Fe-4S cluster-binding subunit MbhJ	（MBH）MbhJ	1.18483		1.20192	*	0.792	*	0.995		2.652	*	1.354		1.458	*	1.093		1.273	*	0.958
TEU_09920	Aspartate aminotransferase (EC 2.6.1.1)	AspC	0.641026	*	1.02564		1.096		0.712	*	0.597		0.726	*	0.735	*	1.038		0.629	*	0.925
TEU_11620	Flagella-related protein FlaD	FlaD	1.55763	*	0.391083		0.683		0.616	*	0.419		2.196	*	1.272	*	0.96		2.036	*	1.544	*
TEU_09775	Formate hydrolyse complex 2 (FHL2), Multisubunit Na+/H+ antiporter, MrpD subunit	（FHL2）MrpD	1.23305	*	0.959693		1.197	*	1.012		1.624	*	1.249	*	1.293	*	1.078		1.987		1.342
TEU_07135	Putative CBS domain-containing protein	TEU_07135	0.610501	*	1.08578		1.325	*	1.137		0.319		0.551	*	0.738	*	0.744	*	1.363	*	1.218	*
TEU_06690	CRISPR-associated protein, Csa2 family	DevR	1.35685	*	0.979432		1.551	*	2.205	*	1.45	*	0.917		1.241	*	0.969		1.559	*	1.212	*
TEU_05120	LSU ribosomal protein L26e (L24p)	RPL26e	1.99601	*	4.04858		1.421	*	0.5	*	0.508	*	1.499		1.751	*	0.773	*	2.696	*	1.371	*
TEU_04520	Hypothetical protein	TEU_04520	1.38122	*	1.16822		1.337	*	1.867	*	0.477	*	0.197		0.781	*	1.003		0.995		1.144
TEU_11205	Cell division protein 48 (CDC48), domain 2	Cdc48_2	0.773994	*	0.688231		0.6	*	0.981		1.997	*	0.875		0.703	*	0.463	*	1.213		0.637	*
TEU_04295	Preprotein translocase secG subunit	SecG	1.73611	*	1.20919		1.354	*	1.22		0.269	*	0.963		1.413	*	1.577		0.876		0.83	*
13 common elements in "pH", "T" and "P":
TEU_07400	Gamma carbonic anhydrase-like	gamma_CA	0.707714	*	2.11864	*	0.875		1.191	*	2.325	*	1.053		1.304	*	0.924		0.664	*	0.453	*
TEU_01310	Acetylornithine deacetylase, Lysine biosynthesis	DapE	0.589971	*	1.62866	*	0.938		0.734		0.32	*	0.637		1.287	*	1.265		0.513	*	0.496
TEU_00585	TIGR00266 family protein，the tryptophan RNA-binding attenuation protein (TRAP) like proteins	TRAP-like	0.64433		2.39234	*	0.924		0.377		1.741	*	0.693	*	0.631	*	0.794		0.92		1.166	*
TEU_09960	Molybdopterin biosynthesis protein MoeA	MoeA	0.97561		0.630915	*	1.263		0.872		1.549	*	1.29	*	0.72	*	0.899		0.644	*	0.714	*
TEU_08750	2-oxoglutarate oxidoreductase, gamma subunit (EC 1.2.7.3)	OGORγ	0.824402		1.43885	*	0.859		0.825		1.281	*	0.555	*	0.704	*	1.021		0.662	*	0.973
TEU_00245	SSU ribosomal protein S17e	PRS17e	1.14943		7.87402	*	1.73		1.742		0.514	*	3.173	*	1.753	*	1.902	*	1.232		1.292	*
TEU_01660	Pyruvate:ferredoxin oxidoreductase, alpha subunit (EC 1.2.7.1)	PorA	0.764526		2.39234	*	0.708		0.825		0.993		0.547	*	0.698	*	0.854		0.634		0.801
TEU_10380	B12 binding domain of Methylmalonyl-CoA mutase (EC 5.4.99.2)	MutI	0.566251	*	1.09529		0.87	*	1.056		0.635	*	0.766	*	1.359	*	1.067		0.83	*	0.604	*
TEU_02225	Acetyl coenzyme A synthetase (ADP forming)	AcCoA_syn	1.22249	*	0.558971		1.109	*	0.874		2.212		0.737	*	1.268	*	0.975		0.962		0.675	*
TEU_08440	Membrane bound complex (MBX), 4Fe-4S cluster-binding subunit MbhN	(MBX)MbhN	0.384468	*	1.86567		0.844	*	0.893		0.967		0.607	*	0.776	*	1.24	*	0.751		1.102
TEU_10655	Predicted nucleic acid-binding protein, containing PIN domain	TEU_10655	0.504286	*	2.24215		0.779		1.214		1.489	*	0.806	*	0.75	*	0.633	*	1.077		0.772	*
TEU_01800	Predicted archaeal methyltransferase	TEU_01800	0.600962	*	0.367377		1.092		0.948		2.643	*	0.91		0.733	*	0.802		1.201		1.397
TEU_04710	TatD-related deoxyribonuclease,Dnase	TatD	1.43678	*	2.86533		1.132		1.267		0.48	*	1.072		0.679	*	0.925		1.329		1.956	*
7 common elements in "pH", "S" and "P":
TEU_11645	Flagellin FlaB	FlaB	1.28535	*	0.161057	*	0.564	*	0.558	*	0.105		0.942		3.12	*	1.266	*	0.786		0.325
TEU_01915	Cupin domain protein related to quercetin dioxygenase	Cupin_2	0.654879	*	3.30033	*	1.292	*	1.238		3.268		1.2		0.781	*	0.848		0.469		0.476	*
TEU_00355	Dipeptide transport ATP-binding protein DppD (TC 3.A.1.5.2)	DppD	1.02249		0.334672	*	0.942	*	0.676	*	0.652		0.468		1.476	*	1.302	*	0.68	*	0.53	*
TEU_01125	NurA 5'-3' nuclease	NurA	1.23916		0.763359	*	1.412	*	1.019		0.798		1.59		1.23	*	0.941		1.343	*	1.058
TEU_05100	Translation initiation factor SUI1-related protein	SUI1	1.20627	*	0.875657		1.864	*	1.854	*	1.334		3.063		1.428	*	0.713	*	2.092	*	1.13
TEU_09505	Thiazole biosynthetic enzyme Thi4, ribose 1,5-bisphosphate or 5-ribose-1,2-cyclic phosphate dehydrogenase	Thi4	1.65289	*	1.37741		0.877		0.505	*	1.157		0.825		0.584	*	1.231	*	0.727	*	1.628	*
TEU_05185	Adenylate kinase, archaeal type (EC 2.7.4.3)	AdkA	0.465549	*	9.00901		1.132		1.833	*	0.65		1.271		1.424	*	1.265		1.078		1.018
67 common elements in "pH", "S" and "T":
TEU_00965	Lysyl-tRNA synthetase (class I) (EC 6.1.1.6)	LysK	0.711744	*	0.390472	*	1.501	*	1.803	*	3.681	*	0.933		1.116	*	1.079		1.042		0.828
TEU_09815	Formate hydrolyse complex 2 (FHL2), Multisubunit Na+/H+ antiporter, MrpE subunit	(FHL2)MrpE	1.20192	*	0.691563	*	1.527	*	1.44	*	0.262	*	0.883		1.167	*	0.971		1.02		0.797
TEU_00215	Gar1-like small nucleolar rnp	Gar1	0.461681	*	6.28931	*	1.451	*	2.423	*	1.219	*	1.603	*	0.973		0.563	*	3.086	*	1.816	*
TEU_05765	LSU ribosomal protein L12a (P1/P2)	RPL12a	0.241838	*	0.474158	*	1.219	*	2.592	*	0.7	*	2.731	*	1.338		0.907		1.24		0.939
TEU_11310	Hypothetical protein	TEU_11310	1.24069	*	0.44603	*	1.442	*	2.435	*	0.346		0.518	*	1.091		0.806	*	0.9	*	0.639
TEU_09080	Nucleoside diphosphate kinase (EC 2.7.4.6)	Ndk	1.47929	*	0.677966	*	1.177	*	2.06	*	0.741		0.584	*	0.996		0.998		0.888	*	0.952
TEU_10045	Sodium (Proton)/glutamate symport protein	Glt-T	0.510465	*	0.372024	*	0.951		5.917	*	0.388	*	1.81	*	2.061		2.07	*	1.426		1.39
TEU_06735	Hypothetical protein	TEU_06735	1.50602	*	0.427716	*	0.906		0.591	*	1.163		0.609	*	1.086		0.656	*	0.637	*	0.346	*
TEU_02175	Molybdenum cofactor biosynthesis protein MoaD	MoaD	1.29199	*	0.326797	*	0.835		0.68	*	1.055		1.668	*	0.945		0.669	*	1.069		0.79	*
TEU_04940	Methyl-accepting chemotaxis protein	MCP	1.43266	*	0.317965	*	0.997		1.196	*	0.413		1.567	*	1.633		1.266	*	1.427		1.104
TEU_03965	DNA-directed RNA polymerase subunit E' (EC 2.7.7.6)	RpoE	0.573066	*	2.30415	*	0.733	*	0.737		0.538	*	0.413	*	0.993		0.701		0.745	*	0.368
TEU_11255	Methylmalonyl-CoA mutase (EC 5.4.99.2)	MutII	0.66357	*	1.42857	*	1.245	*	1.256	*	0.629	*	1.085		1.043		1.028		0.917		0.808	*
TEU_08670	Hypothetical protein	TEU_08670	0.438982	*	1.73913	*	1.167	*	1.196	*	0.795	*	0.951		1.054		0.867	*	0.854	*	0.69
TEU_03155	Alanyl-tRNA synthetase	AlaS	1.30378	*	0.481	*	0.869		1.314	*	0.611	*	0.917		1.355		0.924		1.521	*	0.984
TEU_07215	Predicted RNA-binding protein	RBP	1.2285	*	0.249066	*	1.233	*	0.964		2.539	*	0.718		0.936		1.03		2.379		2.356
TEU_10450	SSU ribosomal protein S20e (S10p)	RPS20e	1.13895	*	1.25	*	1.345	*	1.046		0.943		2.528	*	1.218		0.597	*	4.674	*	2.118	*
TEU_08240	Asparaginyl-tRNA synthetase (EC 6.1.1.22)	AsnS	1.19048	*	0.638162	*	1.503	*	1.837	*	0.563	*	1.197		0.966		1.241	*	1.002		1.276
TEU_00375	Transcriptional regulator, AsnC family	AsnC1	0.580046		0.29656	*	0.704	*	0.949		1.083		0.712	*	0.843	*	1.205		0.573	*	0.961
TEU_00155	Chromosome (plasmid) partitioning protein ParA	ParA	1.55521		3.02115	*	1.118		0.374	*	0.797	*	1.135		1.186	*	0.481		2.498		1.16	*
TEU_02095	The resistance-nodulation-cell division (RND) superfamily, Substrates (in) + nH+ (out) → Substrates (out) + nH+ (in).(http://www.tcdb.org/search/result.php?tc=2.A.6)	RND	0.812348		1.98807	*	1.353		2.069	*	0.453	*	1.578		1.13	*	0.996		1.418		1.176
TEU_09055	Translation initiation factor IF2/IF5, zinc-binding	IF2/IF5	0.899281		0.390168	*	1.323	*	0.636	*	2.449	*	0.695	*	1.292		0.937		1.721	*	1.145
TEU_04280	Transcriptional regulator, AsnC family，DNA-binding transcriptional regulator	AsnC2	0.875657		1.27389	*	1.433	*	1.453	*	1.355		0.677	*	1.017		0.886	*	2.356	*	1.879	*
TEU_06450	RNA-binding protein, containing KH domain	KH	1.0846		0.709723	*	0.977		1.762	*	1.516	*	2.977	*	1.207		0.572	*	2.378	*	0.856
TEU_01680	Ketoisovalerate oxidoreductase subunit VorD (EC 1.2.7.7)	VorD	0.944287		1.3587	*	1.429		0.529	*	1.025		5.312	*	1.202		0.713	*	0.949		0.599	*
TEU_08375	Aminopeptidase YpdF，Xaa-Pro aminopeptidase	YpdF	0.94697		1.43885	*	0.926		0.731	*	0.815		0.802	*	0.756		1.317	*	0.823	*	1.308
TEU_01095	2-amino-3-ketobutyrate coenzyme A ligase (EC 2.3.1.29)	KBL	1.88679		1.3369	*	0.776	*	0.846	*	1.883	*	0.869	*	0.976		0.964		1.03		0.961
TEU_08965	Superoxide reductase (EC 1.15.1.2)	SOR	1.91571		3.81679	*	0.547	*	0.527	*	2.489	*	1.026		0.947		0.559	*	0.37		0.234
TEU_08905	Predicted RNA-binding proteins,protein pelota, mRNA surveillance protein pelota	PelA	1.27065		2.97619	*	1.249	*	2.389	*	0.543	*	1.031		1.461		0.757	*	2.766		1.671	*
TEU_07350	Protease IV, serine endopeptidases	SppA	0.88574		0.665779	*	1.287	*	2.176	*	0.44	*	1.065		1.024		0.922		0.863		0.664
TEU_09350	Transcriptional regulator, AsnC family,DNA-binding transcriptional regulator, Lrp family	Lrp2	1.19332		0.594177	*	1.57	*	1.492	*	0.384	*	1.093		0.878		1.144	*	0.596	*	0.808	*
TEU_05160	LSU ribosomal protein L5e (L18p)	RPL5e	0.931966		0.783699	*	1.399		1.623	*	2.544	*	1.424		0.904		0.881		2.068		1.954	*
TEU_05815	Glutamyl-tRNA synthetase (EC 6.1.1.17)	GltX	1.15607		0.535906	*	1.143		1.571	*	2.201	*	0.893		0.949		0.944		1.76	*	1.514	*
TEU_02935	Alanyl-tRNA synthetase (EC 6.1.1.7)	AlaS	1.09649		0.613874	*	1.075		1.398	*	1.511	*	0.912		0.946		0.976		1.179	*	1.306	*
TEU_02630	Hypothetical protein	TEU_02630	0.909091		0.661376	*	1.079		2.324	*	1.389	*	0.909		1.468		0.607	*	1.169		0.438
TEU_05380	Transcriptional regulator, AsnC family	AsnC3	1.3459		0.537057	*	1.327		1.356	*	0.529	*	0.809		0.898		1.196		0.621	*	0.73
TEU_04695	Hypothetical protein	TEU_04695	1.23153		1.8622	*	1.107		0.755	*	0.241	*	0.785		0.932		1.054		0.937		0.962
TEU_10175	Putative tRNA-Thr(GGU) m(6)t(6)A37 methyltransferase TsaA	TsaA	1.14416		0.613497	*	1.271	*	1.025		4.869	*	1.179		0.666		0.923		0.745		1.086
TEU_09395	Phosphopantothenoylcysteine synthetase (EC 6.3.2.5)	PPCS	1.02564		0.615385	*	1.456	*	1.712		1.759	*	1.073		0.947		1.024		0.774		0.916
TEU_01440	ATP-dependent DNA ligase 1 [EC:6.5.1.1 6.5.1.6 6.5.1.7]	Lig1	0.84246		0.512033	*	1.287	*	1.545		1.752	*	1.078		1.059		0.858	*	1.518		1.17	*
TEU_01615	Putative acylphosphate phosphohydrolase (EC 3.6.1.7)	AcyP	1.11607		0.395413	*	1.503	*	0.998		1.357	*	1.826		0.859		0.731		1.353	*	1.431
TEU_11170	Acetyl-CoA synthetase (ADP-forming) alpha chain (EC 6.2.1.13)	AcCoA_syn	1.0582		0.675219	*	0.792	*	0.824		1.295	*	1.096		0.982		0.897		1.028		0.965
TEU_03090	Protein-export membrane protein SecD (TC 3.A.5.1.1)	SecD	0.892061		3.20513	*	1.282	*	1.816		0.451	*	1.146		1.16		1.286		0.93		0.971
TEU_04000	tRNA wybutosine-synthesizing protein 1 [EC:4.1.3.44]	TYW1	0.524109	*	0.720981		1.599	*	1.032		1.223	*	0.679	*	0.822	*	1.073		0.989		1.159
TEU_06855	Amidohydrolase,Zn-dependent exopeptidases	Zn-exopeptidases	0.697837	*	1.1976		0.758	*	0.766	*	2.034	*	0.718	*	0.899		1.1		0.483	*	0.655	*
TEU_03085	Protein-export membrane protein SecF (TC 3.A.5.1.1)	SecF	0.616143	*	1.8622		1.322	*	1.99	*	0.244	*	0.508	*	1.232		1.121		0.733	*	0.709	*
TEU_04185	Sarcosine oxidase alpha subunit (EC 1.5.3.1)	SoxA	1.26422	*	0.667557		1.236	*	0.467	*	1.253		0.528	*	0.896		1.137	*	0.674	*	0.901
TEU_05080	SSU ribosomal protein S15e (S19p)	RPS15e	1.53139	*	0.132275		0.754	*	0.574	*	0.821		1.421	*	0.895		1.161		2.4		2.884	*
TEU_07875	Heat shock protein 60 family chaperone GroEL	HSP60	0.349162	*	0.855432		0.83	*	1.58	*	1.226		0.518	*	1.465		1.195	*	0.644	*	0.515
TEU_05130	LSU ribosomal protein L11e (L5p)	RPL11e	1.30719	*	2.53807		1.149	*	1.25	*	0.744		0.767	*	1.036		0.892		1.983	*	1.841	*
TEU_02020	Membrane bound hydrogenase (MBH), 4Fe-4S cluster-binding subunit MbhN	（MBH）MbhN	1.80832	*	0.971817		1.002		0.627	*	1.9	*	1.626	*	0.942		1.442		1.652	*	2.004
TEU_07375	Exosome complex component CSL4	CSL4	1.46199	*	0.87108		0.758	*	1.059		3.444	*	3.668	*	0.755		0.503	*	2.151	*	1
TEU_00615	DNA-binding transcriptional regulator, MocR family, contains an aminotransferase domain	MocR	0.575043	*	0.84317		0.737	*	0.821		2.401	*	0.687	*	0.779		0.954		0.829	*	0.995
TEU_00445	Pyruvoyl-dependent arginine decarboxylase (EC 4.1.1.19)	PdaD	0.630915	*	4.38596		0.785	*	0.877		1.683	*	1.453	*	0.884		1.118	*	0.45	*	0.731	*
TEU_11690	Signal transduction histidine kinase CheA	CheA	1.41243	*	0.461894		0.729	*	0.993		0.356	*	2.258	*	1.139		1.112		1.081		1.015
TEU_05660	Sodium-dependent transporter，SNF family	SNF	1.38504	*	1.01937		1.216	*	1.503		0.301	*	0.695	*	1.027		0.968		0.819		0.722
TEU_10025	Carbon starvation protein A	CstA	0.285714	*	1.25156		1.393	*	1.078		0.293	*	0.558	*	1.046		1.056		0.653		0.663
TEU_05180	Preprotein translocase secY subunit (TC 3.A.5.1.1)	SecY	1.40056	*	1.0929		1.438	*	2.238		0.309		0.672	*	1.439		1.372		0.9		0.766
TEU_10305	Acetaldehyde dehydrogenase (EC 1.2.1.10)	ADH4	0.190985	*	0.959693		0.795	*	0.495	*	3.501	*	1.099		0.98		0.759		1.473	*	1.263
TEU_01505	Hypothetical protein	TEU_01505	0.448229	*	0.718907		1.34	*	1.436	*	2.895	*	0.959		0.776		0.895		0.8		0.898
TEU_00030	Hypothetical protein	TEU_00030	1.57978	*	0.43592		0.734	*	1.373	*	2.119	*	0.817		1.148		0.664		2.023		1.2	*
TEU_08460	Membrane bound complex (MBX), MbhM subunit	(MBX)MbhM	0.598802	*	1.34771		1.241	*	2.061	*	0.321	*	0.369		1.22		1.416		0.978		1.166
TEU_10770	CRISPR-associated RAMP Cmr6	Cmr6	0.536769	*	1.50602		1.192	*	0.691	*	0.716	*	0.963		1.111		1.081		1.372		1.148
TEU_00335	Predicted dephospho-CoA kinase archaeal (EC 2.7.1.24)	DPCK	1.38889	*	1.20627		1.094		1.823	*	2.03	*	0.827		0.777		1.092		1.019		1.758	*
TEU_03720	Hypothetical NagD-like phosphatase	NagD	0.331455	*	1.01523		0.791	*	1.142		3.061	*	0.909		1.276		0.723		1.035		0.614	*
TEU_01205	Aspartate carbamoyltransferase regulatory chain	PyrI	1.98807	*	0.803213		1.496	*	0.645		0.694	*	1.19		0.406		0.37		2.157		1.909
TEU_09365	Pyruvate kinase (EC 2.7.1.40)	PYK	0.567859	*	1.05263		0.775	*	1.009		0.592	*	0.973		1.016		0.655	*	1.559	*	1.08
TEU_06100	[NiFe] hydrogenase metallocenter assembly protein HypF	HypF	1.38889	*	0.763942		1.464	*	1.287		0.567	*	0.854		0.928		0.995		0.94		0.992
29 common elements in "S", "T" and "P":
TEU_05595	Tryptophan synthase beta chain like (EC 4.2.1.20)	TrpB	1.38696		2.04918		1.485	*	1.674	*	1.905	*	0.571	*	1.613	*	1.425	*	0.757	*	0.802
TEU_10060	LSU ribosomal protein L31e	RPL31e	0.980392		0.645995		1.359	*	0.662	*	1.593	*	0.695	*	1.669	*	0.874		2.592	*	1.118
TEU_07110	Eukaryotic translation initiation factor 5A,eIF5A	eIF-5A	0.899281		0.832639		1.276	*	1.677	*	1.328	*	1.444	*	1.69	*	0.661	*	1.823	*	0.663
TEU_08775	Hypothetical protein, only in strain T. eurythermalis A501	TEU_08775	0.968054		0.407332		1.616	*	2.816	*	0.517	*	1.484	*	1.449	*	0.635		1.949		1.024
TEU_07265	Hydroxymethylglutaryl-CoA reductase (EC 1.1.1.34)	HMG-CoA_red	1.02987		0.93985		1.33	*	1.207	*	0.541		0.617	*	0.735	*	0.668		0.872		0.805	*
TEU_08090	Hypothetical protein	TEU_08090	0.432152		0.180115		1.239	*	1.49	*	0.367	*	0.951		1.465	*	0.968		0.904		0.554	*
TEU_07355	Xylose isomerase-like, TIM barrel domain (EC:5.3.1.5)	TIM	0.994036		4.34783		0.865	*	0.586	*	0.538	*	0.669	*	0.653	*	0.908		0.691	*	0.901
TEU_10670	Binuclear zinc-dependent, D-specific aminopeptidase	DppA	1.16959		1.18765		0.811	*	0.702	*	2.664		0.745	*	0.62	*	1.357	*	0.399	*	0.883
TEU_03705	Xanthine-guanine phosphoribosyltransferase (EC 2.4.2.22)	PRTase	1.15473		1.36986		1.241		0.57	*	1.505	*	0.771	*	0.667	*	1.139	*	0.601	*	0.939
TEU_07695	Uncharacterized protein MJ0068	TEU_07695	0.95057		0.643915		1.054		2.383	*	0.771	*	1.304	*	1.826	*	0.607	*	2.455	*	0.811
TEU_10085	SSU ribosomal protein S19e	RPS19e	1.16414		2.39808		1.608		2.077	*	0.713	*	1.518	*	1.54	*	1.093		3.625		2.386
TEU_01970	Membrane bound hydrogenase (MBH), Multisubunit Na+/H+ antiporter, MrpB subunit	（MBH）MrpB	0.651042		0.75188		0.866		1.852	*	0.225	*	0.676	*	1.265	*	0.947		1.257	*	0.864	*
TEU_10055	LSU ribosomal protein L39e	RPL39e	1.19474		0.632911		0.966		3.405	*	1.136		3.211	*	1.462	*	0.563	*	6.351	*	2.005	*
TEU_05540	Hypothetical protein	TEU_05540	0.783085		0.654022		1.049		0.506	*	1.106		1.251	*	0.75	*	0.727	*	1.532		1.417	*
TEU_08855	Hypothetical protein	TEU_08855	0.587544		0.798722		0.86		0.77	*	1.071		0.597	*	1.608	*	0.68	*	0.924		0.33	*
TEU_04090	PfpI family protein，cysteine peptidase	PfpI	1.46843		3.20513		1.2		0.692	*	1.007		0.657	*	0.553	*	1.574	*	0.287	*	0.558	*
TEU_08180	Hypothetical protein	TEU_08180	1.08578		1.01937		1.302		1.395	*	0.935		2.532	*	1.393	*	0.958		2.384	*	1.327	*
TEU_02330	Archaeal DNA polymerase II large subunit (EC 2.7.7.7)	DPB1	1.23457		0.728332		1.439		2.166	*	0.87		1.359	*	1.297	*	0.948		1.342	*	1.087
TEU_03975	Uncharacterized protein MJ0395	TEU_03975	0.793021		0.95057		0.945		1.386	*	2.23	*	0.991		1.541	*	1.042		1.111		0.757	*
TEU_10745	Hydrogenase maturation factor HypE	HypE	0.77101		0.994036		1.092		0.581	*	0.597	*	0.834		0.753	*	0.914		0.66		0.752	*
TEU_08390	Ferrous iron transport protein B	FeoB	0.957854		0.634921		1.625		0.557	*	0.289	*	0.303		0.345	*	1.499	*	0.315	*	1.304	*
TEU_09990	Adenylosuccinate synthetase (EC 6.3.4.4)	PurA	0.809717	*	0.861326		1.247	*	1.198		1.979	*	0.722	*	1.322	*	0.839	*	0.813		0.597
TEU_05095	LSU ribosomal protein L35e (L29p)	RPL35e	0.888889		0.668449		1.446	*	1.088		0.772	*	1.211	*	1.303	*	0.587		3.051	*	1.777	*
TEU_00535	TATA-box binding protein	TBP	1.29534		0.714286		1.211	*	1.153		0.178	*	0.554	*	0.334	*	0.909		0.411	*	1.23
TEU_06250	[NiFe] hydrogenase nickel incorporation protein HypA	HypA	0.96432		2.80112		1.432	*	1.328		2.58		0.728	*	0.677	*	0.686		0.986		0.972
TEU_04430	Uncharacterized conserved protein YbjQ	YbjQ	0.848896		4.20168		1.54	*	2.039		0.709		2.461	*	0.513	*	0.85	*	2.773	*	4.286	*
TEU_04670	Hypothetical protein DUF257，	TEU_04670	1.13122		1.19474		1.385	*	1.09		0.585		0.66	*	0.647	*	0.822		0.698		0.904
TEU_07885	Methyl-accepting chemotaxis protein	MCP	1.23153		0.424809		0.57	*	0.803		0.248		1.809	*	2.295	*	1.481	*	1.095		0.664
TEU_05280	LSU ribosomal protein L18e	RPL18	1.0627		0.87184		1.208	*	1.065		0.755	*	0.922		1.456	*	1.14	*	2.006	*	1.416	*

## Sheet: Unique in LT
Gene ID	Function	LT	Sig
TEU_02560	Hypothetical protein	0.173	*
TEU_03110	A1A0 ATP synthase, subunit a	0.217	*
TEU_02805	Alpha-amylase (EC 3.2.1.1)	0.228	*
TEU_00835	Predicted butyrate kinase, DUF1464 family	0.249	*
TEU_05155	LSU ribosomal protein L19e	0.266	*
TEU_02810	Hypothetical protein	0.312	*
TEU_06670	CRISPR-associated helicase Cas3	0.341	*
TEU_03855	UDP-glucuronate 5'-epimerase (EC 5.1.3.12)	0.341	*
TEU_06790	D-arabino-3-hexulose 6-phosphate formaldehyde lyase / 6-phospho-3-hexuloisomerase，KO:K13831 hps-phi 3-hexulose-6-phosphate synthase / 6-phospho-3-hexuloisomerase [EC:4.1.2.43 5.3.1.27] ，PPP途径	0.347	*
TEU_06265	ArsR family transcriptional regulator，DNA-binding transcriptional regulator GbsR, MarR family	0.356	*
TEU_04045	Hypothetical protein	0.362	*
TEU_10050	Hypothetical protein	0.367	*
TEU_02085	Enolase (EC 4.2.1.11), ENO	0.367	*
TEU_00075	Putative ATPase/GTPase, AAA15 family	0.376	*
TEU_01745	D-3-phosphoglycerate dehydrogenase (EC 1.1.1.95)	0.382	*
TEU_09880	Phosphoesterase RecJ domain-containing protein	0.389	*
TEU_11225	Phosphoglycerate kinase (EC 2.7.2.3), PGK	0.401	*
TEU_00470	Hypothetical protein	0.424	*
TEU_00370	Dipeptide-binding ABC transporter, periplasmic substrate-binding component (TC 3.A.1.5.2)	0.432	*
TEU_05930	Glycerol kinase (EC 2.7.1.30)	0.432	*
TEU_01935	Coenzyme F420 hydrogenase alpha subunit (EC 1.12.98.1)	0.437	*
TEU_07980	metallophosphoesterase，transmembrane	0.439	*
TEU_02170	Molybdopterin biosynthesis protein MoeB	0.445	*
TEU_00025	Hypothetical protein	0.446	*
TEU_05270	DNA-directed RNA polymerase subunit D (EC 2.7.7.6)	0.457	*
TEU_07195	Hypothetical protein	0.468	*
TEU_05865	Glycine dehydrogenase [decarboxylating] (glycine cleavage system P1 protein) (EC 1.4.4.2)	0.477	*
TEU_02135	Transcriptional regulator, AsnC family	0.478	*
TEU_00400	Hydrogenase, subunit gamma related protein	0.481	*
TEU_07285	Phenylalanyl-tRNA synthetase beta chain (EC 6.1.1.20)	0.484	*
TEU_07760	tRNA N2,N2-dimethyl(Guanine26-N2)-methyltransferase (EC 2.1.1.32)	0.51	*
TEU_10955	Septum site-determining protein MinD	0.516	*
TEU_04640	Archaeal aspartate aminotransferase or a related aminotransferase	0.518	*
TEU_00595	rRNA biogenesis protein Nop5/Nop56, nucleolar protein 56	0.528	*
TEU_08455	Membrane bound hydrogenase, 4Fe-4S cluster-binding subunit MbhJ	0.535	*
TEU_06465	Mannose-1-phosphate guanylyltransferase (GDP) (EC 2.7.7.22) / Mannose-6-phosphate isomerase (EC 5.3.1.8)	0.569	*
TEU_02245	UPF0310 protein PYRAB08750	0.587	*
TEU_09410	hypothetical protein	0.607	*
TEU_08205	Protein serine/threonine phosphatase PrpC	0.617	*
TEU_07275	L-threonine 3-dehydrogenase (EC 1.1.1.103)	0.62	*
TEU_06300	Hypothetical protein	0.626	*
TEU_01260	Similar to photosystem I assembly BtpA,K06971 ,TIGR00259 membrane complex biogenesis protein, BtpA family	0.629	*
TEU_05415	NADH oxidase	0.638	*
TEU_08450	Membrane bound hydrogenase, MbhK subunit	0.688	*
TEU_08725	2-oxoglutarate oxidoreductase, gamma subunit (EC 1.2.7.3)	0.696	*
TEU_00910	CRISPR repeat RNA endoribonuclease Cas6	0.698	*
TEU_03710	Ribonucleotide reductase of class II (coenzyme B12-dependent) (EC 1.17.4.1)	0.731	*
TEU_08005	hypothetical protein	0.742	*
TEU_09690	Iron-sulfur cluster assembly ATPase protein SufC	0.765	*
TEU_10340	N-succinyl-L,L-diaminopimelate desuccinylase (EC 3.5.1.18)，KO:K01438 argE acetylornithine deacetylase [EC:3.5.1.16] ，N-Acetylornithine + H2O <=> Acetate + L-Ornithine	0.77	*
TEU_05760	LSU ribosomal protein P0 (L10p)	0.77	*
TEU_04120	Sarcosine oxidase, alpha subunit	1.215	*
TEU_06730	Acetyl-CoA synthetase (ADP-forming) alpha and beta chains, putative	1.227	*
TEU_09315	Hypothetical protein	1.302	*
TEU_02300	Hypothetical protein	1.373	*
TEU_00955	Indolepyruvate oxidoreductase subunit IorB (EC 1.2.7.8),KO:K00180 iorB indolepyruvate ferredoxin oxidoreductase, beta subunit [EC:1.2.7.8] ,Indolepyruvate + CoA + Oxidized ferredoxin <=> S-2-(Indol-3-yl)acetyl-CoA + CO2 + Reduced ferredoxin	1.407	*
TEU_07035	2,3-bisphosphoglycerate-independent phosphoglycerate mutase, archaeal type (EC 5.4.2.1)	1.488	*
TEU_10115	Acetyl-CoA synthetase (ADP-forming) (EC:6.2.1.13)	1.499	*
TEU_05140	SSU ribosomal protein S15Ae (S8p)	1.666	*
TEU_03280	LSU m5C1962 methyltransferase RlmI	1.674	*
TEU_11035	Glycerol-1-phosphate dehydrogenase [NAD(P)] (EC 1.1.1.261)，G1P dehydrogenase，膜脂合成，KO:K00096 araM, egsA glycerol-1-phosphate dehydrogenase [NAD(P)+] [EC:1.1.1.261] ，sn-glycerol 1-phosphate + NAD(P)+ = glycerone phosphate + NAD(P)H + H+	1.682	*
TEU_05480	Putative Zn-dependent hydrolase in polyisoprenoid biosynthetic cluster	1.735	*
TEU_07305	UbiD family decarboxylase	1.755	*
TEU_10555	Putative RNA-binding protein COG1094	1.769	*
TEU_09675	2-iminobutanoate/2-iminopropanoate deaminase (EC:3.5.99.10)	1.829	*
TEU_02285	Hypothetical protein	1.88	*
TEU_09320	TldD protein, part of TldE/TldD proteolytic complex	1.892	*
TEU_04795	Hypothetical protein	1.994	*
TEU_06385	ABC-2 type transport system ATP-binding protein	2.019	*
TEU_04755	Methylmalonyl-CoA decarboxylase, alpha chain (EC 4.1.1.41)	2.072	*
TEU_04240	Hypothetical protein	2.113	*
TEU_05795	DNA primase，Toprim_4	2.164	*
TEU_06560	DNA-directed RNA polymerase subunit H (EC 2.7.7.6)	2.167	*
TEU_01765	NADP-dependent malic enzyme (EC 1.1.1.40)	2.554	*
TEU_10205	Methyltransferase TM1293	2.567	*
TEU_01335	Lipoate-protein ligase A	2.68	*
TEU_09510	Thiamin biosynthesis protein ThiC	3.13	*
TEU_09645	RNA-binding protein, containing THUMP domain	3.133	*
TEU_02970	Cell division transporter, ATP-binding protein FtsE (TC 3.A.5.1.1)	3.269	*
TEU_02835	tRNA(Ile)-lysidine synthase TilS/MesJ	3.987	*
TEU_04180	Putative polyferredoxin	4.09	*
TEU_09885	Hypothetical protein	4.378	*

## Sheet: Unique in HT
Gene ID	Function	HT	Sig
TEU_02805	Alpha-amylase (EC 3.2.1.1)	0.405	*
TEU_00400	Hydrogenase, subunit gamma related protein	0.431	*
TEU_10050	Hypothetical protein	0.434	*
TEU_04210	Queuosine Biosynthesis QueC ATPase	0.466	*
TEU_05270	DNA-directed RNA polymerase subunit D (EC 2.7.7.6)	0.468	*
TEU_06670	CRISPR-associated helicase Cas3	0.51	*
TEU_00340	Putative ski2-type helicase MJ1124	0.531	*
TEU_07275	L-threonine 3-dehydrogenase (EC 1.1.1.103)	0.547	*
TEU_08455	Membrane bound hydrogenase, 4Fe-4S cluster-binding subunit MbhJ	0.553	*
TEU_05155	LSU ribosomal protein L19e	0.567	*
TEU_02170	Molybdopterin biosynthesis protein MoeB	0.578	*
TEU_10205	Methyltransferase TM1293	0.579	*
TEU_07390	Hypothetical protein	0.592	*
TEU_08760	2-oxoglutarate oxidoreductase, alpha subunit (EC 1.2.7.3)	0.612	*
TEU_01450	Orotate phosphoribosyltransferase (EC 2.4.2.10)	0.618	*
TEU_01100	tRNA-intron endonuclease (EC 3.1.27.9)	0.624	*
TEU_04045	Hypothetical protein	0.643	*
TEU_05480	Putative Zn-dependent hydrolase in polyisoprenoid biosynthetic cluster	0.645	*
TEU_05835	Phosphomannomutase related protein	0.65	*
TEU_01595	Aminomethyltransferase (glycine cleavage system T protein) (EC 2.1.2.10)	0.652	*
TEU_00690	ABC-2 family multidrug transporter protein	0.654	*
TEU_02085	Enolase (EC 4.2.1.11), ENO	0.655	*
TEU_06755	Transcriptional regulator, TrmB family	0.655	*
TEU_01335	Lipoate-protein ligase A	0.658	*
TEU_00470	Hypothetical protein	0.667	*
TEU_08735	2-oxoglutarate oxidoreductase, alpha subunit (EC 1.2.7.3)	0.668	*
TEU_05290	SSU ribosomal protein S16e (S9p)	0.677	*
TEU_06730	Acetyl-CoA synthetase (ADP-forming) alpha and beta chains, putative	0.679	*
TEU_05865	Glycine dehydrogenase [decarboxylating] (glycine cleavage system P1 protein) (EC 1.4.4.2)	0.688	*
TEU_09320	TldD protein, part of TldE/TldD proteolytic complex	0.691	*
TEU_00910	CRISPR repeat RNA endoribonuclease Cas6	0.696	*
TEU_04120	Sarcosine oxidase, alpha subunit	0.719	*
TEU_04165	Uridine monophosphate kinase, UMP kinase	0.724	*
TEU_05165	SSU ribosomal protein S2e (S5p)	0.727	*
TEU_11225	Phosphoglycerate kinase (EC 2.7.2.3), PGK	0.73	*
TEU_10555	Putative RNA-binding protein COG1094	0.747	*
TEU_09645	RNA-binding protein, containing THUMP domain	0.757	*
TEU_09690	Iron-sulfur cluster assembly ATPase protein SufC	0.768	*
TEU_05475	Isopentenyl-diphosphate delta-isomerase, FMN-dependent (EC 5.3.3.2)	0.768	*
TEU_03710	Ribonucleotide reductase of class II (coenzyme B12-dependent) (EC 1.17.4.1)	0.777	*
TEU_05730	UPF0204 protein MJ0166	0.784	*
TEU_11165	Archaeal succinyl-CoA ligase [ADP-forming] beta chain (EC 6.2.1.5)	0.788	*
TEU_03110	A1A0 ATP synthase, subunit a	0.797	*
TEU_10570	Zinc ABC transporter, ATP-binding protein ZnuC	0.803	*
TEU_03465	Phosphomannomutase (EC 5.4.2.8) / Phosphoglucosamine mutase (EC 5.4.2.10)	1.195	*
TEU_04825	Proteasome subunit alpha (EC 3.4.25.1), archaeal	1.199	*
TEU_06565	DNA-directed RNA polymerase subunit B (EC 2.7.7.6)	1.235	*
TEU_00025	Hypothetical protein	1.241	*
TEU_04240	Hypothetical protein	1.254	*
TEU_07195	Hypothetical protein	1.28	*
TEU_05925	Glycerol-3-phosphate dehydrogenase (EC 1.1.5.3)	1.302	*
TEU_01535	Carbamate kinase (EC 2.7.2.2)	1.348	*
TEU_04180	Putative polyferredoxin	1.371	*
TEU_02300	Hypothetical protein	1.418	*
TEU_09510	Thiamin biosynthesis protein ThiC	1.42	*
TEU_03070	Circadian clock protein KaiC	1.422	*
TEU_10325	Hypothetical protein	1.453	*
TEU_07180	Pyruvate-formate lyase-activating enzyme like	1.5	*
TEU_08005	hypothetical protein	1.526	*
TEU_02605	Secretory protein kinase	1.588	*
TEU_10215	Hypothetical protein	1.65	*
TEU_09065	LSU ribosomal protein L7Ae	1.696	*
TEU_02245	UPF0310 protein PYRAB08750	2.233	*
TEU_06560	DNA-directed RNA polymerase subunit H (EC 2.7.7.6)	2.359	*
TEU_09835	Fe-S-cluster-containing hydrogenase components 1	3.748	*
TEU_06580	LSU ribosomal protein L30e	7.639	*

## Sheet: Unique in HP
Gene ID	Function	HP	Sig
TEU_10210	Wyosine [tRNA(Phe)-imidazoG37] synthetase, radical SAM superfamily	0.342	*
TEU_01520	Homologs of the eukaryotic argonaute protein	0.487	*
TEU_01670	Ketoisovalerate oxidoreductase subunit VorB (EC 1.2.7.7)	0.524	*
TEU_10715	Cyclic 2,3-diphosphoglycerate synthase	0.57	*
TEU_05000	Endonuclease IV (EC 3.1.21.2)	0.62	*
TEU_06355	DNA-binding protein,regulatory protein, ArsR family	0.631	*
TEU_10735	Predicted glutamine amidotransferase	0.637	*
TEU_03460	Phosphoribosyl 1,2-cyclic phosphodiesterase	0.673	*
TEU_06470	Phosphomannomutase / phosphoglucomutase (EC:5.4.2.8 5.4.2.2)	0.694	*
TEU_01080	Replication factor C large subunit	0.728	*
TEU_09305	TldE protein, part of TldE/TldD proteolytic complex	0.739	*
TEU_01640	Hypothetical protein	0.743	*
TEU_03880	UTP--glucose-1-phosphate uridylyltransferase (EC 2.7.7.9)	0.755	*
TEU_06155	Membrane bound hydrogenase, 4Fe-4S cluster-binding subunit MbhJ	0.765	*
TEU_05525	Xaa-Pro dipeptidase （EC:3.4.13.9）	0.789	*
TEU_07245	Glutamyl-tRNA(Gln) amidotransferase asparaginase subunit (EC 6.3.5.7)	0.79	*
TEU_00855	Anaerobic ribonucleoside-triphosphate reductase	0.802	*
TEU_02850	Hypothetical protein	1.204	*
TEU_01120	DNA double-strand break repair Rad50 ATPase	1.231	*
TEU_10780	CRISPR-associated RAMP Cmr5	1.232	*
TEU_09030	Alanyl-tRNA synthetase family 2 protein	1.274	*
TEU_04780	Homoserine dehydrogenase (EC 1.1.1.3)	1.309	*
TEU_04350	Conserved hypothetical protein	1.417	*
TEU_10285	CBS domain protein	1.528	*
TEU_03100	A1A0 ATP synthase, subunit B	2.039	*

## Sheet: Unique in HpH
Gene ID	Function	HpH	Sig
TEU_10455	Translation elongation factor 1 alpha subunit	0.200602	*
TEU_05860	Glycine dehydrogenase [decarboxylating] (glycine cleavage system P2 protein) (EC 1.4.4.2)	0.396668	*
TEU_05115	LSU ribosomal protein L23e (L14p)	0.47619	*
TEU_10675	Tungsten-containing aldehyde:ferredoxin oxidoreductase (EC 1.2.7.5)	0.587199	*
TEU_03130	A1A0 ATP synthase, subunit F	0.623053	*
TEU_08575	Hypothetical protein	0.67659	*
TEU_10400	Chromosome partition protein Smc	0.707214	*
TEU_02440	Archaeal succinyl-CoA ligase [ADP-forming] alpha chain (EC 6.2.1.5)	0.760456	*
TEU_10225	Hypothetical protein	1.25	*
TEU_04675	Formate dehydrogenase-O, major subunit (EC 1.2.1.2)	1.26743	*
TEU_06590	SSU ribosomal protein S23e (S12p)	1.26904	*
TEU_00315	Na efflux pump, NatA	1.38504	*
TEU_10600	Glucosamine--fructose-6-phosphate aminotransferase [isomerizing] (EC 2.6.1.16)	1.45773	*
TEU_03125	A1A0 ATP synthase, subunit C	1.47059	*
TEU_02685	Geranylgeranyl/isoprenyl reductase	1.5748	*
TEU_01655	Pyruvate:ferredoxin oxidoreductase, beta subunit (EC 1.2.7.1)	1.64745	*
TEU_00775	Mannose-1-phosphate guanylyltransferase (EC 2.7.7.13 ) / Phosphomannomutase (EC 5.4.2.8)	1.65289	*

## Sheet: Unique in LpH
Gene ID	Function	LpH	Sig
TEU_09005	Iron transport Periplasmic binding protein precursor,iron complex transport system substrate-binding protein	0.175747	*
TEU_02065	Hypothetical protein	0.330907	*
TEU_10730	Hypothetical protein，CBS domain-containing protein	0.340252	*
TEU_08980	Hypothetical protein，Domain of unknown function DUF59	0.362582	*
TEU_01165	Predicted GTPase	0.415973	*
TEU_09725	Sulfhydrogenase II subunit a (EC:1.12.1.3 1.12.1.5)	0.428082	*
TEU_02625	Hypothetical protein	0.480769	*
TEU_03530	Transcriptional regulator of the trehalose/maltose ABC transporter, TrmB family	0.623441	*
TEU_07100	N1-specific pseudouridine methyltransferase NEP1, biosynthesis of m1acp3-psi in 18S/16S rRNA in Eukaryotes and Archaea	0.656168	*
TEU_07425	Adenylate cyclase, class 2 (EC:4.6.1.1)	0.660939	*
TEU_06555	Glutaredoxin-like protein，protein disulfide oxidoreductase	0.69541	*
TEU_00775	Mannose-1-phosphate guanylyltransferase (EC 2.7.7.13 ) / Phosphomannomutase (EC 5.4.2.8)	0.698812	*
TEU_00575	Acetyl-CoA C-acetyltransferase (EC:2.3.1.9)	0.705716	*
TEU_08820	Signal recognition particle receptor protein FtsY (TC 3.A.5.1.1)	0.751315	*
TEU_06570	DNA-directed RNA polymerase subunit A' (EC 2.7.7.6)	0.763942	*
TEU_09190	Nicotinate-nucleotide--dimethylbenzimidazole phosphoribosyltransferase (EC 2.4.2.21)	0.78125	*
TEU_10225	Hypothetical protein	1.45138	*
TEU_01655	Pyruvate:ferredoxin oxidoreductase, beta subunit (EC 1.2.7.1)	1.81159	*
TEU_04390	Circadian clock protein KaiC	1.90114	*
TEU_04305	Eukaryotic translation initiation factor 2 gamma subunit	2.95858	*
TEU_05110	SSU ribosomal protein S11e (S17p)	4.36681	*

## Sheet: Unique in LS
Gene ID	Function	LS	Sig
TEU_06460	ADP-dependent glucokinase (EC 2.7.1.147)	0.647	*
TEU_03495	Maltose/maltodextrin ABC transporter, substrate binding periplasmic protein MalE	0.708	*
TEU_04560	Predicted methyltransferase, DUF43 family	0.73	*
TEU_04365	Hypothetical protein	0.731	*
TEU_07075	Ornithine carbamoyltransferase (EC 2.1.3.3)	0.745	*
TEU_08900	Selenide,water dikinase (EC 2.7.9.3),ATP + selenide + H2O = AMP + selenophosphate + phosphate,	0.748	*
TEU_08010	Tyrosyl-tRNA synthetase (EC 6.1.1.1)	0.783	*
TEU_07645	CBS-domain-containing protein	0.789	*
TEU_01945	Putative coenzyme F420-dependent oxidoreductase MJ1349	1.195	*
TEU_06595	SSU ribosomal protein S5e (S7p)	1.221	*
TEU_08565	Eukaryotic peptide chain release factor subunit 1	1.238	*
TEU_08225	Putative stomatin/prohibitin-family membrane protease subunit YbbK	1.272	*
TEU_06750	DNA reverse gyrase	1.29	*
TEU_09600	Hypothetical protein, Membrane protein	1.299	*
TEU_02295	Hypothetical protein	1.308	*
TEU_05685	Protein similar to polyadenylation specificity factor, MJ1236 type	1.355	*
TEU_03980	SSU ribosomal protein S24e	1.364	*
TEU_09100	Hypothetical protein	1.375	*
TEU_04960	Archaeal DNA polymerase I (EC 2.7.7.7)	1.401	*
TEU_01920	Putative tRNA N6-threonylcarbamoyladenosine 2-methylthiotransferase	1.408	*
TEU_10520	GTP cyclohydrolase I (EC 3.5.4.16)	1.416	*
TEU_04920	L-asparaginase I, cytoplasmic (EC 3.5.1.1)	1.422	*
TEU_03575	Oligopeptide ABC transporter, periplasmic oligopeptide-binding protein OppA (TC 3.A.1.5.1)	1.431	*
TEU_10565	Translation initiation factor 1A	1.449	*
TEU_01465	tRNA (uracil(54)-C5)-methyltransferase (EC 2.1.1.35)	1.505	*
TEU_05085	LSU ribosomal protein L17e (L22p)	1.559	*
TEU_05030	Thiamin ABC transporter, ATPase component	1.565	*
TEU_00120	Hypothetical protein	1.583	*
TEU_10805	CRISPR-associated RAMP Cmr1	1.599	*
TEU_02865	Hypothetical protein	1.635	*
TEU_05255	SSU ribosomal protein S18e (S13p)	1.7	*
TEU_05215	tRNA pseudouridine 55 synthase (EC 4.2.1.70)	1.722	*
TEU_09795	FHL2, Multisubunit Na+/H+ antiporter, MrpG subunit	2.055	*
TEU_05150	LSU ribosomal protein L32e	2.989	*

## Sheet: Unique in HS
Gene ID	Function	HS	Sig
TEU_10140	MinD superfamily P-loop ATPase containing an inserted ferredoxin domain	0.29	*
TEU_00590	Fibrillarin	0.429	*
TEU_01685	Ketoisovalerate oxidoreductase subunit VorG (EC 1.2.7.7)	0.516	*
TEU_11640	Flagellin FlaB	0.559	*
TEU_05665	NADP-specific glutamate dehydrogenase (EC 1.4.1.4)	0.587	*
TEU_04300	SSU ribosomal protein S6e	0.591	*
TEU_02055	4-aminobutyrate aminotransferase (EC 2.6.1.19)	0.611	*
TEU_08010	Tyrosyl-tRNA synthetase (EC 6.1.1.1)	0.619	*
TEU_04365	Hypothetical protein	0.661	*
TEU_03140	A1A0 ATP synthase, subunit D	0.661	*
TEU_06515	Aspartate aminotransferase (EC 2.6.1.1)	0.697	*
TEU_03475	Maltose/maltodextrin transport ATP-binding protein MalK (EC 3.6.3.19)	0.714	*
TEU_05265	SSU ribosomal protein S14e (S11p)	0.728	*
TEU_11085	Uncharacterized hydrolase MJ0555	0.767	*
TEU_02865	Hypothetical protein	1.206	*
TEU_10000	Putative monoglyceride lipase (EC 3.1.1.23)	1.209	*
TEU_11230	Hypothetical protein	1.214	*
TEU_00810	Inosine-5'-monophosphate dehydrogenase (EC 1.1.1.205)	1.224	*
TEU_10940	AMP phosphohydrolase	1.254	*
TEU_05085	LSU ribosomal protein L17e (L22p)	1.259	*
TEU_03980	SSU ribosomal protein S24e	1.27	*
TEU_02295	Hypothetical protein	1.294	*
TEU_10135	Prefoldin alpha subunit (GimC alpha subunit)	1.316	*
TEU_04505	Hypothetical protein	1.327	*
TEU_10330	Hypothetical protein	1.337	*
TEU_09100	Hypothetical protein	1.359	*
TEU_01945	Putative coenzyme F420-dependent oxidoreductase MJ1349	1.367	*
TEU_05315	SSU ribosomal protein SAe (S2p)	1.371	*
TEU_01465	tRNA (uracil(54)-C5)-methyltransferase (EC 2.1.1.35)	1.391	*
TEU_02860	Hypothetical protein	1.397	*
TEU_08900	Selenide,water dikinase (EC 2.7.9.3),ATP + selenide + H2O = AMP + selenophosphate + phosphate,	1.415	*
TEU_08000	Conserved protein	1.418	*
TEU_08680	Hypothetical protein	1.427	*
TEU_10150	Hypothetical protein	1.432	*
TEU_08630	Hypothetical protein	1.437	*
TEU_02010	MBH, NiFe-hydrogenase subunit MbhL	1.477	*
TEU_00650	GMP synthase [glutamine-hydrolyzing], ATP pyrophosphatase subunit (EC 6.3.5.2)	1.478	*
TEU_09600	Hypothetical protein, Membrane protein	1.492	*
TEU_02430	Uncharacterized protein MJ0319	1.515	*
TEU_05825	Glycogen phosphorylase (EC 2.4.1.1)	1.518	*
TEU_03650	Hypothetical protein	1.529	*
TEU_04775	Protein with 4 CBS domains	1.533	*
TEU_09975	Cell division protein FtsH	1.574	*
TEU_09405	Putative carbamoyl transferase	1.576	*
TEU_10550	DNA topoisomerase VI subunit B (EC 5.99.1.3)	1.581	*
TEU_06525	Hypothetical protein	1.621	*
TEU_02250	Hypothetical protein	1.64	*
TEU_09770	FHL2, Membrane bound hydrogenase, MbhK subunit	1.643	*
TEU_05215	tRNA pseudouridine 55 synthase (EC 4.2.1.70)	1.676	*
TEU_05255	SSU ribosomal protein S18e (S13p)	1.756	*
TEU_01525	Archaeosine tRNA-ribosyltransferase type 2	1.777	*
TEU_10530	Hypothetical protein	1.811	*
TEU_04270	Hypothetical protein	1.813	*
TEU_09415	Prolyl-tRNA synthetase (EC 6.1.1.15), archaeal/eukaryal type	1.836	*
TEU_10520	GTP cyclohydrolase I (EC 3.5.4.16)	1.92	*
TEU_08565	Eukaryotic peptide chain release factor subunit 1	1.923	*
TEU_07365	DNA-directed RNA polymerase subunit L (EC 2.7.7.6)	2.004	*
TEU_08225	Putative stomatin/prohibitin-family membrane protease subunit YbbK	2.017	*
TEU_09795	FHL2, Multisubunit Na+/H+ antiporter, MrpG subunit	2.032	*
TEU_00085	Tungstate ABC transporter, periplasmic substrate-binding protein WtpA	2.065	*
TEU_07250	Glutamyl-tRNA(Gln) amidotransferase transferase subunit (EC 6.3.5.7)	2.114	*
TEU_07645	CBS-domain-containing protein	2.549	*
TEU_04560	Predicted methyltransferase, DUF43 family	3.05	*
TEU_08185	Hypothetical protein	3.082	*
TEU_10565	Translation initiation factor 1A	3.187	*
TEU_05150	LSU ribosomal protein L32e	4.562	*
